# Supplementary material for: Solid-State 19F NMR Chemical Shift in Square-Planar Nickel–Fluoride Complexes Linked by Halogen Bonds
Source: Inorg Chem. 2023 Mar 15;62(12):4835–46. doi: 10.1021/acs.inorgchem.2c04063 (PMC10052355; doi:10.1021/acs.inorgchem.2c04063)
Supplement: Supplementary file 2 — ic2c04063_si_002.zip [file ic2c04063_si_002.zip]

Archive with 51 entries (46 files):
- Molecular_models/
- Molecular_models/1pF-d-solid.xyz
- __MACOSX/
- __MACOSX/Molecular_models/
- __MACOSX/Molecular_models/._1pF-d-solid.xyz
- Molecular_models/1oF-d-solid.xyz
- __MACOSX/Molecular_models/._1oF-d-solid.xyz
- Molecular_models/NiF(PH3)2H.xyz
- __MACOSX/Molecular_models/._NiF(PH3)2H.xyz
- Molecular_models/CFCl3.xyz
- __MACOSX/Molecular_models/._CFCl3.xyz
- Molecular_models/3F-m-solid.xyz
- __MACOSX/Molecular_models/._3F-m-solid.xyz
- Molecular_models/HF.xyz
- __MACOSX/Molecular_models/._HF.xyz
- Molecular_models/1oF-m-solv.xyz
- __MACOSX/Molecular_models/._1oF-m-solv.xyz
- Molecular_models/3F-m-solv.xyz
- __MACOSX/Molecular_models/._3F-m-solv.xyz
- Molecular_models/1pF-m-solv.xyz
- __MACOSX/Molecular_models/._1pF-m-solv.xyz
- Molecular_models/HF-ICH3.xyz
- __MACOSX/Molecular_models/._HF-ICH3.xyz
- __MACOSX/._Molecular_models
- Optimizations_CRYSTAL/
- Optimizations_CRYSTAL/1oF_HSE06.cif
- __MACOSX/Optimizations_CRYSTAL/
- __MACOSX/Optimizations_CRYSTAL/._1oF_HSE06.cif
- Optimizations_CRYSTAL/3F_HSE06-D3.cif
- __MACOSX/Optimizations_CRYSTAL/._3F_HSE06-D3.cif
- Optimizations_CRYSTAL/1pF_PBE0-D3.cif
- __MACOSX/Optimizations_CRYSTAL/._1pF_PBE0-D3.cif
- Optimizations_CRYSTAL/3F_PBE0.cif
- __MACOSX/Optimizations_CRYSTAL/._3F_PBE0.cif
- Optimizations_CRYSTAL/1oF_PBE0-D3.cif
- __MACOSX/Optimizations_CRYSTAL/._1oF_PBE0-D3.cif
- Optimizations_CRYSTAL/3F_PBE0-D3.cif
- __MACOSX/Optimizations_CRYSTAL/._3F_PBE0-D3.cif
- Optimizations_CRYSTAL/1pF_PBE0.cif
- __MACOSX/Optimizations_CRYSTAL/._1pF_PBE0.cif
- Optimizations_CRYSTAL/1pF_HSE06-D3.cif
- __MACOSX/Optimizations_CRYSTAL/._1pF_HSE06-D3.cif
- Optimizations_CRYSTAL/3F_HSE06.cif
- __MACOSX/Optimizations_CRYSTAL/._3F_HSE06.cif
- Optimizations_CRYSTAL/1pF_HSE06.cif
- __MACOSX/Optimizations_CRYSTAL/._1pF_HSE06.cif
- Optimizations_CRYSTAL/1oF_PBE0.cif
- __MACOSX/Optimizations_CRYSTAL/._1oF_PBE0.cif
- Optimizations_CRYSTAL/1oF_HSE06-D3.cif
- __MACOSX/Optimizations_CRYSTAL/._1oF_HSE06-D3.cif
- __MACOSX/._Optimizations_CRYSTAL
