# Supplementary material for: Solid-State 19F NMR Chemical Shift in Square-Planar Nickel–Fluoride Complexes Linked by Halogen Bonds
Source: Inorg Chem. 2023 Mar 15;62(12):4835–46. doi: 10.1021/acs.inorgchem.2c04063 (PMC10052355; doi:10.1021/acs.inorgchem.2c04063)
Supplement: Supplementary file 2 — ic2c04063_si_002.zip [file ic2c04063_si_002.zip › Molecular_models/1pF-d-solid.xyz]

114

          I                  3.10688000    3.53293000    6.52312000
          Ni                 3.10688000   -3.32133000    6.52312000
          Ni                 3.10688000    8.03733000    6.52312000
          P                  3.51849000   -3.29963000    8.71697000
          P                  3.51849000    8.05903000    8.71697000
          P                  2.69527000   -3.29963000    4.32928000
          P                  2.69527000    8.05903000    4.32928000
          F                  3.10688000   -5.16913000    6.52312000
          F                  3.10688000    6.18953000    6.52312000
          F                  5.41399000   -1.31520000    6.02980000
          F                  5.41399000   10.04345000    6.02980000
          F                  0.79977000   -1.31520000    7.01645000
          F                  0.79977000   10.04345000    7.01645000
          F                  5.40572000    1.34209000    6.00368000
          F                  0.80805000    1.34209000    7.04257000
          C                  3.10688000   -1.42983000    6.52312000
          C                  3.10688000    9.92883000    6.52312000
          C                  4.24752000   -0.68301000    6.28152000
          C                  4.24752000   10.67564000    6.28152000
          C                  1.96625000   -0.68301000    6.76473000
          C                  1.96625000   10.67564000    6.76473000
          C                  4.25949000    0.70096000    6.26968000
          C                  1.95427000    0.70096000    6.77657000
          C                  3.10688000    1.42767000    6.52312000
          C                  2.52543000   -2.09117000    9.71444000
          C                  2.52543000    9.26749000    9.71444000
          C                  3.68833000   -2.09117000    3.33181000
          C                  3.68833000    9.26749000    3.33181000
          C                  2.61398000   -2.20734000   11.22697000
          C                  2.61398000    9.15131000   11.22697000
          C                  3.59979000   -2.20734000    1.81927000
          C                  3.59979000    9.15131000    1.81927000
          C                  5.28197000   -2.86307000    9.08682000
          C                  5.28197000    8.49559000    9.08682000
          C                  0.93180000   -2.86307000    3.95943000
          C                  0.93180000    8.49559000    3.95943000
          C                  6.27217000   -3.79725000    8.40690000
          C                  6.27217000    7.56140000    8.40690000
          C                 -0.05841000   -3.79725000    4.63935000
          C                 -0.05841000    7.56140000    4.63935000
          C                  3.25348000   -4.94169000    9.52627000
          C                  3.25348000    6.41696000    9.52627000
          C                  2.96028000   -4.94169000    3.51998000
          C                  2.96028000    6.41696000    3.51998000
          C                  1.80263000   -5.39636000    9.46820000
          C                  1.80263000    5.96230000    9.46820000
          C                  4.41114000   -5.39636000    3.57804000
          C                  4.41114000    5.96230000    3.57804000
          H                  2.84785000   -1.10309000    9.36765000
          H                  2.84785000   10.25557000    9.36765000
          H                  3.36592000   -1.10309000    3.67860000
          H                  3.36592000   10.25557000    3.67860000
          H                  1.49034000   -2.20208000    9.37545000
          H                  1.49034000    9.15658000    9.37545000
          H                  4.72343000   -2.20208000    3.67080000
          H                  4.72343000    9.15658000    3.67080000
          H                  3.62769000   -2.06214000   11.60989000
          H                  3.62769000    9.29652000   11.60989000
          H                  2.58607000   -2.06214000    1.43636000
          H                  2.58607000    9.29652000    1.43636000
          H                  2.25992000   -3.17772000   11.58192000
          H                  2.25992000    8.18094000   11.58192000
          H                  3.95385000   -3.17772000    1.46433000
          H                  3.95385000    8.18094000    1.46433000
          H                  1.97663000   -1.44781000   11.69113000
          H                  1.97663000    9.91084000   11.69113000
          H                  4.23714000   -1.44781000    1.35512000
          H                  4.23714000    9.91084000    1.35512000
          H                  5.41238000   -1.84179000    8.71368000
          H                  5.41238000    9.51686000    8.71368000
          H                  0.80138000   -1.84179000    4.33257000
          H                  0.80138000    9.51686000    4.33257000
          H                  5.43875000   -2.83391000   10.17116000
          H                  5.43875000    8.52475000   10.17116000
          H                  0.77502000   -2.83391000    2.87509000
          H                  0.77502000    8.52475000    2.87509000
          H                  6.09812000   -3.83860000    7.32820000
          H                  6.09812000    7.52006000    7.32820000
          H                  0.11564000   -3.83860000    5.71805000
          H                  0.11564000    7.52006000    5.71805000
          H                  6.20217000   -4.81621000    8.79704000
          H                  6.20217000    6.54245000    8.79704000
          H                  0.01159000   -4.81621000    4.24921000
          H                  0.01159000    6.54245000    4.24921000
          H                  3.88035000   -5.64664000    8.97240000
          H                  3.88035000    5.71202000    8.97240000
          H                  2.33342000   -5.64664000    4.07385000
          H                  2.33342000    5.71202000    4.07385000
          H                  3.62322000   -4.88398000   10.55642000
          H                  3.62322000    6.47468000   10.55642000
          H                  2.59055000   -4.88398000    2.48983000
          H                  2.59055000    6.47468000    2.48983000
          H                  1.47315000   -5.46912000    8.42886000
          H                  1.47315000    5.88953000    8.42886000
          H                  4.74061000   -5.46912000    4.61739000
          H                  4.74061000    5.88953000    4.61739000
          H                  1.13884000   -4.71644000   10.00938000
          H                  1.13884000    6.64221000   10.00938000
          H                  5.07493000   -4.71644000    3.03687000
          H                  5.07493000    6.64221000    3.03687000
          H                  1.69731000    4.97602000    9.92927000
          H                  4.51645000    4.97602000    3.11698000
          C                  4.25949000   12.05961000    6.26968000
          C                  1.95427000   12.05961000    6.77657000
          H                  7.29746000   -3.45120000    8.56688000
          H                  7.29746000    7.90746000    8.56688000
          H                 -1.08369000   -3.45120000    4.47936000
          H                 -1.08369000    7.90746000    4.47936000
          H                  1.69731000   -6.38263000    9.92927000
          H                  4.51645000   -6.38263000    3.11698000
          C                  3.10688000   12.78633000    6.52312000
          F                  5.40572000   12.70075000    6.00368000
          F                  0.80805000   12.70075000    7.04257000
          I                  3.10688000   14.89159000    6.52312000
