# Supplementary material for: Solid-State 19F NMR Chemical Shift in Square-Planar Nickel–Fluoride Complexes Linked by Halogen Bonds
Source: Inorg Chem. 2023 Mar 15;62(12):4835–46. doi: 10.1021/acs.inorgchem.2c04063 (PMC10052355; doi:10.1021/acs.inorgchem.2c04063)
Supplement: Supplementary file 2 — ic2c04063_si_002.zip [file ic2c04063_si_002.zip › Molecular_models/1oF-d-solid.xyz]

   114 

                  I   3.15811000    6.71410000    0.93617000 
                  Ni  5.67530000    9.69332000   -1.80447000 
                  Ni  3.52223000    3.23059000    1.80447000 
                  P   7.23797000    9.23350000   -0.27336000 
                  P   1.95956000    2.77077000    0.27336000 
                  P   4.10388000    9.89637000   -3.37310000 
                  P   5.09365000    3.43364000    3.37310000 
                  F   4.51780000    8.58398000   -0.86591000 
                  F   4.67973000    2.12125000    0.86591000 
                  F   1.10506000    7.77710000    3.05326000 
                  F  -0.21143000    6.65843000    5.09776000 
                  F   0.17021000    4.03475000    5.69190000 
                  F   7.31080000    9.02492000   -4.25820000 
                  F   1.88673000    2.56219000    4.25820000 
                  C   6.83589000   10.81633000   -2.78286000 
                  C   2.36164000    4.35360000    2.78286000 
                  C   7.04155000   12.17417000   -2.51161000 
                  C   2.15598000    5.71145000    2.51161000 
                  C   1.30064000    6.47306000    3.29218000 
                  C   8.58329000   12.37945000   -4.35596000 
                  C   0.61424000    5.91672000    4.35596000 
                  C   8.38819000   11.04363000   -4.65487000 
                  C   0.80934000    4.58090000    4.65487000 
                  C   7.51727000   10.30497000   -3.87431000 
                  C   1.68026000    3.84224000    3.87431000 
                  C   8.00002000    7.55793000   -0.51197000 
                  C   1.19751000    1.09519000    0.51197000 
                  C   8.81715000    7.41335000   -1.78467000 
                  C   0.38038000    0.95062000    1.78467000 
                  C   6.51875000    9.09866000    1.42716000 
                  C   2.67878000    2.63593000   -1.42716000 
                  C   6.09670000   10.44469000    1.99243000 
                  C   3.10082000    3.98196000   -1.99243000 
                  C   8.68070000   10.38488000   -0.12110000 
                  C   0.51683000    3.92215000    0.12110000 
                  C   3.77202000    8.31593000   -4.28328000 
                  C   5.42551000    1.85320000    4.28328000 
                  C   3.60667000    7.10497000   -3.38163000 
                  C   5.59086000    0.64224000    3.38163000 
                  C   2.48000000   10.34514000   -2.60905000 
                  C   6.71753000    3.88241000    2.60905000 
                  C   2.42679000   11.81334000   -2.21584000 
                  C   6.77074000    5.35061000    2.21584000 
                  C   4.34176000   11.12462000   -4.74212000 
                  C   4.85577000    4.66190000    4.74212000 
                  C   5.97091000    4.75841000    5.77031000 
                  H   8.61394000    7.34827000    0.37172000 
                  H   0.58359000    0.88554000   -0.37172000 
                  H   7.15984000    6.85574000   -0.50149000 
                  H   2.03769000    0.39301000    0.50149000 
                  H   8.21811000    7.61358000   -2.67449000 
                  H   0.97942000    1.15085000    2.67449000 
                  H   9.21224000    6.39693000   -1.87303000 
                  H   5.65134000    8.44105000    1.31383000 
                  H   3.54619000    1.97832000   -1.31383000 
                  H   7.24400000    8.60224000    2.08144000 
                  H   1.95353000    2.13951000   -2.08144000 
                  H   5.52884000   11.02730000    1.26197000 
                  H   3.66869000    4.56456000   -1.26197000 
                  H   6.96226000   11.04269000    2.28928000 
                  H   2.23527000    4.57996000   -2.28928000 
                  H   5.47205000   10.30745000    2.87946000 
                  H   3.72548000    3.84472000   -2.87946000 
                  H   9.10474000   10.45653000   -1.12780000 
                  H   0.09279000    3.99380000    1.12780000 
                  H   8.23564000   11.36580000    0.08411000 
                  H   0.96188000    4.90307000   -0.08411000 
                  H   2.88082000    8.47302000   -4.90056000 
                  H   6.31671000    2.01029000    4.90056000 
                  H   4.62003000    8.17813000   -4.96393000 
                  H   4.57750000    1.71540000    4.96393000 
                  H   3.42320000    6.21443000   -3.98830000 
                  H   2.76832000    7.22102000   -2.69039000 
                  H   6.42921000    0.75829000    2.69039000 
                  H   4.49612000    6.94245000   -2.77052000 
                  H   4.70141000    0.47973000    2.77052000 
                  H   1.67050000   10.08128000   -3.29899000 
                  H   7.52702000    3.61856000    3.29899000 
                  H   2.40767000    9.70253000   -1.72572000 
                  H   6.78986000    3.23980000    1.72572000 
                  H   2.38337000   12.46561000   -3.09323000 
                  H   6.81416000    6.00289000    3.09323000 
                  H   3.30932000   12.10141000   -1.63520000 
                  H   5.88821000    5.63868000    1.63520000 
                  H   1.54015000   12.01849000   -1.61195000 
                  H   7.65738000    5.55576000    1.61195000 
                  H   4.52105000   12.08787000   -4.25256000 
                  H   4.67648000    5.62514000    4.25256000 
                  H   3.90926000    4.38929000    5.21963000 
                  H   5.72957000    5.52566000    6.51208000 
                  H   6.92604000    5.03513000    5.31961000 
                  H   6.11523000    3.81747000    6.30740000 
                  I   6.03942000   13.17682000   -0.93617000 
                  C   7.89689000   12.93579000   -3.29218000 
                  F   9.40896000   13.12116000   -5.09776000 
                  F   9.02732000   10.49748000   -5.69190000 
                  H   9.66998000    8.09805000   -1.79297000 
                  H  -0.47245000    1.63532000    1.79297000 
                  H  -0.01471000   -0.06580000    1.87303000 
                  C   9.74203000   10.01685000    0.90168000 
                  C  -0.54451000    3.55412000   -0.90168000 
                  H   5.77433000   -0.24830000    3.98830000 
                  C   3.22662000   11.22114000   -5.77031000 
                  H   5.28827000   10.85202000   -5.21963000 
                  F   8.09246000   14.23983000   -3.05326000 
                  H  10.25278000    9.07921000    0.66313000 
                  H   9.32504000    9.92120000    1.90809000 
                  H  10.51247000   10.79395000    0.94035000 
                  H  -1.05525000    2.61648000   -0.66313000 
                  H  -0.12751000    3.45847000   -1.90809000 
                  H  -1.31494000    4.33122000   -0.94035000 
                  H   2.27149000   11.49786000   -5.31961000 
                  H   3.08230000   10.28020000   -6.30740000 
                  H   3.46796000   11.98839000   -6.51208000 
