# Supplementary material for: Solid-State 19F NMR Chemical Shift in Square-Planar Nickel–Fluoride Complexes Linked by Halogen Bonds
Source: Inorg Chem. 2023 Mar 15;62(12):4835–46. doi: 10.1021/acs.inorgchem.2c04063 (PMC10052355; doi:10.1021/acs.inorgchem.2c04063)
Supplement: Supplementary file 2 — ic2c04063_si_002.zip [file ic2c04063_si_002.zip › Molecular_models/NiF(PH3)2H.xyz]

   11
scf done:  -957.397542
Ni     0.038739    -0.419454    -0.000467
 H     1.492721    -0.418954    -0.001759
 P     0.243800     1.712159     0.016735
 H     0.934525     2.321109     1.084594
 H     0.938272     2.338793    -1.038371
 H    -0.921198     2.506944     0.021340
 P     0.244011    -2.551139    -0.017240
 H     0.939061    -3.161210    -1.081626
 H     0.933769    -3.177186     1.041335
 H    -0.921311    -3.345377    -0.025983
 F    -1.770416    -0.420199     0.001444
