# Supplementary material for: Solid-State 19F NMR Chemical Shift in Square-Planar Nickel–Fluoride Complexes Linked by Halogen Bonds
Source: Inorg Chem. 2023 Mar 15;62(12):4835–46. doi: 10.1021/acs.inorgchem.2c04063 (PMC10052355; doi:10.1021/acs.inorgchem.2c04063)
Supplement: Supplementary file 2 — ic2c04063_si_002.zip [file ic2c04063_si_002.zip › Molecular_models/CFCl3.xyz]

    5
scf done: -1518.064605
 C    -1.560900     1.368574     0.010588
 F    -1.116688     1.996809    -1.077670
Cl    -3.322351     1.383321    -0.014987
Cl    -0.959900    -0.287254    -0.014983
Cl    -0.959849     2.218590     1.431815
