# Supplementary material for: Solid-State 19F NMR Chemical Shift in Square-Planar Nickel–Fluoride Complexes Linked by Halogen Bonds
Source: Inorg Chem. 2023 Mar 15;62(12):4835–46. doi: 10.1021/acs.inorgchem.2c04063 (PMC10052355; doi:10.1021/acs.inorgchem.2c04063)
Supplement: Supplementary file 2 — ic2c04063_si_002.zip [file ic2c04063_si_002.zip › Molecular_models/3F-m-solid.xyz]

57
I
Ni      1.987950    1.077651    3.830073
P       3.524570    2.685530    3.773843
P       0.363160   -0.404474    4.176744
F       1.074803    2.185810    4.978702
F       3.874219   -1.320760    4.397281
F       5.293949   -2.838043    2.706638
F       5.140420   -2.419935    0.025158
F       3.548834   -0.450719   -0.940591
F       2.139096    1.104765    0.734167
C       2.943748   -0.040050    2.639293
C       3.767192   -1.061537    3.075402
C       4.510225   -1.865254    2.228926
C       4.434235   -1.658171    0.864189
C       3.618732   -0.653390    0.376039
C       2.900203    0.124986    1.266672
C       4.997497    2.524915    2.662028
C       6.051927    3.611412    2.790494
C       2.809013    4.355770    3.418451
C       2.332975    4.515203    1.982796
C       4.212958    2.889173    5.480840
C       4.972649    1.665941    5.969532
C      -1.232264    0.173319    3.429159
C      -1.225825    0.134917    1.907863
C      -0.019979   -0.524583    5.980126
C       1.170303   -0.998763    6.798120
C       0.558100   -2.155777    3.602627
C      -0.606361   -3.081773    3.916816
H       5.416386    1.534144    2.868934
H       4.604472    2.474212    1.640576
H       6.873197    3.428061    2.092672
H       6.474872    3.649761    3.798350
H       5.651440    4.601477    2.558489
H       1.975080    4.444997    4.122243
H       3.556690    5.114227    3.676828
H       1.860402    5.491554    1.841323
H       1.600405    3.746078    1.722892
H       3.161783    4.446595    1.271800
H       4.840306    3.786427    5.507891
H       3.335706    3.077211    6.107883
H       5.276176    1.801540    7.010942
H       5.877959    1.488186    5.381182
H       4.354617    0.765877    5.905713
H      -2.050312   -0.428486    3.841850
H      -1.351882    1.198697    3.795711
H      -2.148098    0.563568    1.504444
H      -1.147508   -0.888573    1.529933
H      -0.384875    0.705336    1.502797
H      -0.308625    0.490191    6.270355
H      -0.875455   -1.189742    6.133444
H       0.869481   -1.125944    7.840325
H       1.994644   -0.281332    6.741733
H       1.537194   -1.969819    6.452568
H       0.751856   -2.107553    2.526036
H       1.484169   -2.518540    4.061999
H      -0.791139   -3.152462    4.992415
H      -0.395459   -4.090088    3.548994
H      -1.531271   -2.754201    3.434573
