# Supplementary material for: Solid-State 19F NMR Chemical Shift in Square-Planar Nickel–Fluoride Complexes Linked by Halogen Bonds
Source: Inorg Chem. 2023 Mar 15;62(12):4835–46. doi: 10.1021/acs.inorgchem.2c04063 (PMC10052355; doi:10.1021/acs.inorgchem.2c04063)
Supplement: Supplementary file 2 — ic2c04063_si_002.zip [file ic2c04063_si_002.zip › Molecular_models/1oF-m-solv.xyz]

   57
scf done: -2067.170622
 I    -0.680894     1.085855    -2.383923
 C    -0.864673     1.484055    -0.326268
 C    -0.312529     0.608528     0.608125
 C    -1.527950     2.647114     0.029954
Ni     0.594794    -0.996129     0.167980
 C    -0.459027     1.000688     1.929154
 F    -2.051050     3.471392    -0.877349
 C    -1.661095     2.986203     1.364353
 P    -1.241591    -2.275360     0.164411
 P     2.586261     0.010750     0.245929
 F     1.471429    -2.561348    -0.211544
 C    -1.116157     2.152957     2.324466
 F     0.065999     0.249237     2.917010
 F    -2.296911     4.098870     1.723566
 C    -1.243149    -3.432204     1.587229
 C    -1.258468    -3.465232    -1.227335
 C    -2.896572    -1.490846     0.171501
 C     3.378963    -0.166981     1.889901
 C     3.779188    -0.752320    -0.908964
 C     2.673717     1.812262    -0.080020
 F    -1.228350     2.473771     3.611190
 C    -1.463662    -2.797440     2.949280
 H    -1.998399    -4.199511     1.391873
 H    -0.270032    -3.928706     1.547204
 C    -1.368962    -2.857622    -2.614085
 H    -0.318480    -4.012336    -1.129036
 H    -2.070667    -4.175640    -1.047091
 H    -2.920724    -0.836160     1.046792
 H    -2.919822    -0.821631    -0.693265
 C    -4.096512    -2.423635     0.163242
 C     3.408573    -1.591261     2.421598
 H     4.392545     0.239091     1.825332
 H     2.818441     0.479091     2.571160
 C     3.413326    -0.565963    -2.372610
 H     4.775000    -0.353498    -0.694595
 H     3.783812    -1.814864    -0.660705
 C     4.059011     2.437437    -0.124886
 H     2.144150     1.981784    -1.021350
 H     2.062616     2.286775     0.692435
 H    -0.692047    -2.063743     3.181187
 H    -2.431213    -2.295463     3.015720
 H    -1.440151    -3.562104     3.728738
 H    -0.523610    -2.202652    -2.825360
 H    -2.283669    -2.274527    -2.739465
 H    -1.376683    -3.646649    -3.369519
 H    -4.106373    -3.085477     1.031407
 H    -4.122765    -3.046984    -0.732229
 H    -5.023368    -1.845965     0.184094
 H     3.980049    -2.256049     1.772314
 H     2.403358    -2.004803     2.507948
 H     3.871390    -1.613163     3.410615
 H     3.395239     0.486532    -2.663224
 H     2.431290    -0.990616    -2.585179
 H     4.140076    -1.071340    -3.012249
 H     3.978848     3.509412    -0.318953
 H     4.675493     2.009586    -0.917225
 H     4.594634     2.318318     0.818334
