# Supplementary material for: Solid-State 19F NMR Chemical Shift in Square-Planar Nickel–Fluoride Complexes Linked by Halogen Bonds
Source: Inorg Chem. 2023 Mar 15;62(12):4835–46. doi: 10.1021/acs.inorgchem.2c04063 (PMC10052355; doi:10.1021/acs.inorgchem.2c04063)
Supplement: Supplementary file 2 — ic2c04063_si_002.zip [file ic2c04063_si_002.zip › Molecular_models/3F-m-solv.xyz]

   57
scf done: -2155.577460
Ni     0.005238    -1.024309     0.000594
 P     2.223261    -1.201455    -0.102994
 P    -2.211124    -1.221379     0.104844
 F     0.013403    -2.860238     0.001440
 F    -0.432869     0.990620    -2.320739
 F     0.424768     0.998529     2.320043
 C    -0.003535     0.868629    -0.000231
 C    -0.214041     1.614723    -1.146658
 C    -0.225361     2.999370    -1.175914
 C    -0.018799     3.702333    -0.002239
 C     0.195366     3.003282     1.172382
 C     0.199137     1.618528     1.145065
 C     2.856341    -2.301487     1.213494
 C     2.669742    -1.765740     2.623346
 C     2.716804    -2.086931    -1.626157
 C    -2.696562    -2.105358     1.631512
 C    -2.460585    -1.318266     2.910010
 C    -2.834371    -2.331753    -1.207598
 C    -2.653133    -1.798553    -2.619143
 C    -3.272187     0.269041     0.038718
 C    -4.771582     0.042253     0.142439
 H     3.018853     0.811196     0.889405
 H     2.304018    -3.235085     1.084860
 H     1.615501    -1.593600     2.844324
 H     3.201081    -0.825037     2.781159
 H     2.128238    -3.007560    -1.617884
 H     1.424658    -1.020752    -3.007196
 H    -3.745187    -2.404212     1.543284
 H    -2.098963    -3.020197     1.627102
 H    -2.717244    -1.923732     3.781749
 H    -3.068749    -0.412297     2.951115
 H    -1.415428    -1.020450     3.008244
 H    -2.273407    -3.259790    -1.076357
 H    -3.885826    -2.553830    -1.003314
 H    -3.026350    -2.521741    -3.347379
 H    -1.600617    -1.616793    -2.840679
 H    -3.193634    -0.863574    -2.779845
 H    -2.922894     0.930751     0.835805
 H    -3.023160     0.781045    -0.894677
 H    -5.148244    -0.576772    -0.673711
 H    -5.301208     0.996480     0.097439
 H    -5.048550    -0.439304     1.081986
 C     3.270968     0.298664    -0.042903
 F    -0.435583     3.664461    -2.312240
 F    -0.025987     5.033079    -0.003168
 F     0.398243     3.672159     2.307816
 H     3.909853    -2.514550     1.010271
 H     3.050013    -2.482998     3.353800
 H     3.768364    -2.375000    -1.536934
 C     2.472860    -1.307273    -2.907716
 C     4.772189     0.084937    -0.148358
 H     2.914504     0.954800    -0.841415
 H     2.735913    -1.913371    -3.777107
 H     3.071518    -0.395154    -2.952230
 H     5.052051    -0.395858    -1.087434
 H     5.155471    -0.529220     0.668413
 H     5.293422     1.043888    -0.105848
