# Supplementary material for: Solid-State 19F NMR Chemical Shift in Square-Planar Nickel–Fluoride Complexes Linked by Halogen Bonds
Source: Inorg Chem. 2023 Mar 15;62(12):4835–46. doi: 10.1021/acs.inorgchem.2c04063 (PMC10052355; doi:10.1021/acs.inorgchem.2c04063)
Supplement: Supplementary file 2 — ic2c04063_si_002.zip [file ic2c04063_si_002.zip › Molecular_models/1pF-m-solv.xyz]

   57
scf done: -2067.177250
 I    -4.958597     0.000001     0.000000
Ni     1.863015    -0.000000     0.000000
 P     1.930039    -2.224612     0.194167
 P     1.930040     2.224611    -0.194167
 F     3.690874    -0.000001     0.000000
 F    -0.150812     0.099082     2.356031
 F    -0.150812    -0.099082    -2.356031
 F    -2.796901    -0.090690    -2.356839
 F    -2.796900     0.090690     2.356839
 C    -0.027071     0.000000     0.000000
 C    -0.776793     0.046741     1.162860
 C    -0.776793    -0.046741    -1.162859
 C    -2.161062     0.045481     1.185437
 C    -2.161062    -0.045481    -1.185437
 C     0.572367    -3.195292    -0.563848
 C     0.572371     3.195291     0.563853
 C     0.681929    -4.709629    -0.482498
 C     0.681933     4.709628     0.482504
 C    -2.877690     0.000000     0.000000
 C     1.926245    -2.757636     1.948337
 C     1.926239     2.757635    -1.948337
 C     2.941036    -2.028990     2.815581
 C     2.941030     2.028991    -2.815583
 C     3.469952    -2.934573    -0.486063
 C     3.469955     2.934572     0.486057
 C     3.586502    -2.797158    -1.995468
 C     3.586510     2.797157     1.995462
 H    -0.347898    -2.851077    -0.084941
 H    -0.347896     2.851077     0.084949
 H     0.504791    -2.869448    -1.605288
 H     0.504798     2.869446     1.605293
 H     0.699283    -5.063400     0.549508
 H     0.699284     5.063400    -0.549502
 H     1.577766    -5.083778    -0.980891
 H     1.577772     5.083777     0.980894
 H    -0.178811    -5.173385    -0.969529
 H    -0.178805     5.173385     0.969538
 H     0.913948    -2.582080     2.322992
 H     0.913942     2.582077    -2.322989
 H     2.096773    -3.837569     1.980705
 H     2.096766     3.837569    -1.980705
 H     2.753774    -0.954629     2.824818
 H     2.753770     0.954630    -2.824820
 H     3.962392    -2.181796     2.463863
 H     3.962386     2.181800    -2.463869
 H     4.280332    -2.387985    -0.001506
 H     4.280334     2.387983     0.001498
 H     3.537412    -3.981627    -0.176520
 H     3.537415     3.981626     0.176514
 H     3.533133    -1.749972    -2.296305
 H     3.533142     1.749971     2.296300
 H     2.800074    -3.342525    -2.521504
 H     2.800084     3.342525     2.521501
 H     2.885605    -2.389970     3.844804
 H     2.885595     2.389971    -3.844807
 H     4.545126    -3.191531    -2.339005
 H     4.545136     3.191530     2.338996
