# Supplementary material for: Solid-State 19F NMR Chemical Shift in Square-Planar Nickel–Fluoride Complexes Linked by Halogen Bonds
Source: Inorg Chem. 2023 Mar 15;62(12):4835–46. doi: 10.1021/acs.inorgchem.2c04063 (PMC10052355; doi:10.1021/acs.inorgchem.2c04063)
Supplement: Supplementary file 2 — ic2c04063_si_002.zip [file ic2c04063_si_002.zip › Molecular_models/HF-ICH3.xyz]

7

F        0.000000000      0.000000000      0.924092694
I        0.006896263      0.000000000      3.580683367
C        0.013248674      0.001305559      5.736587620
H        0.000000000      0.000000000      0.000000000
H       -1.018510745      0.071035302      6.074727994
H        0.470742888     -0.927784236      6.071085828
H        0.591081912      0.861411713      6.069608051
