# Supplementary material for: Solid-State 19F NMR Chemical Shift in Square-Planar Nickel–Fluoride Complexes Linked by Halogen Bonds
Source: Inorg Chem. 2023 Mar 15;62(12):4835–46. doi: 10.1021/acs.inorgchem.2c04063 (PMC10052355; doi:10.1021/acs.inorgchem.2c04063)
Supplement: Supplementary file 2 — ic2c04063_si_002.zip [file ic2c04063_si_002.zip › Optimizations_CRYSTAL/1oF_HSE06.cif]

data_CSD_CIF_MOLDRAW
_audit_creation_date 04-30-2022
_audit_creation_method MOLDRAW
_chemical_formula_sum 'H120 C72 F20 P8 Ni4 I4'
_chemical_formula_moiety
;
H120 C72 F20 P8 Ni4 I4
;
loop_
_publ_author_name
Ugliengo
_cell_volume 1221.9512
_exptl_crystal_density_diffrn ?
_diffrn_ambient_temperature ?
_refine_ls_R_factor_gt ?
_refine_ls_wR_factor_gt ?
_symmetry_space_group_name_H-M 'P 1'
_symmetry_cell_setting monoclinic
_symmetry_Int_Tables_number 1
loop_
_symmetry_equiv_pos_site_id
_symmetry_equiv_pos_as_xyz
1 x,y,z
_cell_length_a  9.1930067
_cell_length_b  12.906573
_cell_length_c  10.3243112
_cell_angle_alpha  90
_cell_angle_beta  94.031067
_cell_angle_gamma  90
_cell_formula_units_Z 1
loop_
_atom_type_symbol
_atom_type_radius_bond
H  .38
C  .77
F  .71
P  1
Ni 1.35
I  1.4
loop_
_atom_site_label
_atom_site_type_symbol
_atom_site_fract_x
_atom_site_fract_y
_atom_site_fract_z
H1   H     -0.56119973477395   -0.432731213639   0.03963529160013
H2   H     -0.43880026522605   0.06726878636096   -0.03963529160013
H3   H     -0.724926702027   -0.4706450551081   -0.04736716680541
H4   H     -0.275073297973   0.02935494489188   0.04736716680541
H5   H     -0.6219857642892   -0.4110700266318   -0.2566818393088
H6   H     -0.3780142357108   0.0889299733682   0.2566818393088
H7   H     -0.51081264065767   0.4933252122548   -0.1780191862309
H8   H     -0.48918735934233   -0.00667478774522996   0.1780191862309
H9   H     -0.45818634171826   -0.3753548837575   -0.168046925218
H10   H     -0.54181365828174   0.1246451162425   0.168046925218
H11   H     -0.8763385571718   -0.3467967515533   0.128580992817
H12   H     -0.1236614428282   0.1532032484467   -0.128580992817
H13   H     -0.6975474047111   -0.3346178105425   0.2038441291377
H14   H     -0.3024525952889   0.1653821894575   -0.2038441291377
H15   H     -0.8881425356846   -0.1460297338338   0.1224042170839
H16   H     -0.1118574643154   0.3539702661662   -0.1224042170839
H17   H     -0.7255603486422   -0.1455876191928   0.2237808510539
H18   H     -0.2744396513578   0.3544123808072   -0.2237808510539
H19   H     -0.8846708849433   -0.2016805541474   0.2794105721003
H20   H     -0.1153291150567   0.2983194458526   -0.2794105721003
H21   H     -0.51752037829528   -0.192020269037   -0.1077551849846
H22   H     -0.48247962170472   0.307979730963   0.1077551849846
H23   H     -0.6034304217712   -0.1210835979893   0.00907716160175401
H24   H     -0.3965695782288   0.3789164020107   -0.00907716160175399
H25   H     -0.3791551302782   -0.2977396097609   0.06700521689687
H26   H     -0.6208448697218   0.2022603902391   -0.06700521689687
H27   H     -0.4715190358603   -0.2325904107674   0.1873387915984
H28   H     -0.5284809641397   0.2674095892326   -0.1873387915984
H29   H     -0.3496924476819   -0.1647521012083   0.09369964981781
H30   H     -0.6503075523181   0.3352478987917   -0.09369964981781
H31   H     -0.2104524142433   -0.3413760556612   -0.4883698024964
H32   H     -0.7895475857567   0.1586239443388   0.4883698024964
H33   H     -0.0219523012813   -0.3696448875238   -0.4756523602607
H34   H     -0.9780476987187   0.1303551124762   0.4756523602607
H35   H     -0.1600675448397   0.482066901241   -0.3922155968932
H36   H     -0.8399324551603   -0.01793309875901   0.3922155968932
H37   H     -0.2420231553591   -0.4372145906671   -0.280168193316
H38   H     -0.7579768446409   0.06278540933294   0.280168193316
H39   H     -0.0535677149104001   -0.4603040901715   -0.2605841474547
H40   H     -0.9464322850896   0.0396959098285   0.2605841474547
H41   H     -0.3416110414966   -0.2217725803204   -0.3230028844912
H42   H     -0.6583889585034   0.2782274196796   0.3230028844912
H43   H     -0.2504228073766   -0.2519036204971   -0.1700588472144
H44   H     -0.7495771926234   0.2480963795029   0.1700588472144
H45   H     -0.2650708460498   -0.0366688238952999   -0.2998765889111
H46   H     -0.7349291539502   0.4633311761047   0.2998765889111
H47   H     -0.153299886418   -0.0654588851259899   -0.1584152255229
H48   H     -0.846700113582   0.434541114874   0.1584152255229
H49   H     -0.3455295776288   -0.07310542567919   -0.1567775197978
H50   H     -0.6544704223712   0.4268945743208   0.1567775197978
H51   H     -0.03820494727   -0.0629005065591   -0.4081992185428
H52   H     -0.96179505273   0.4370994934409   0.4081992185428
H53   H     -0.9596041161461   -0.1564210500181   0.4964132788515
H54   H     -0.0403958838539001   0.3435789499819   -0.4964132788515
H55   H     -0.1663937807746   -0.0661743729640699   0.3712031912247
H56   H     -0.8336062192254   0.4338256270359   -0.3712031912247
H57   H     -0.2894421214574   -0.1086644587783   0.4830207061349
H58   H     -0.7105578785426   0.3913355412217   -0.4830207061349
H59   H     -0.2048927496925   -0.199372772802   0.3847526562806
H60   H     -0.7951072503075   0.300627227198   -0.3847526562806
H61   H     0.43880026522605   -0.432731213639   0.03963529160013
H62   H     0.56119973477395   0.06726878636096   -0.03963529160013
H63   H     0.275073297973   -0.4706450551081   -0.04736716680541
H64   H     0.724926702027   0.02935494489188   0.04736716680541
H65   H     0.3780142357108   -0.4110700266318   -0.2566818393088
H66   H     0.6219857642892   0.0889299733682   0.2566818393088
H67   H     0.48918735934233   0.4933252122548   -0.1780191862309
H68   H     0.51081264065767   -0.00667478774522996   0.1780191862309
H69   H     0.54181365828174   -0.3753548837575   -0.168046925218
H70   H     0.45818634171826   0.1246451162425   0.168046925218
H71   H     0.1236614428282   -0.3467967515533   0.128580992817
H72   H     0.8763385571718   0.1532032484467   -0.128580992817
H73   H     0.3024525952889   -0.3346178105425   0.2038441291377
H74   H     0.6975474047111   0.1653821894575   -0.2038441291377
H75   H     0.1118574643154   -0.1460297338338   0.1224042170839
H76   H     0.8881425356846   0.3539702661662   -0.1224042170839
H77   H     0.2744396513578   -0.1455876191928   0.2237808510539
H78   H     0.7255603486422   0.3544123808072   -0.2237808510539
H79   H     0.1153291150567   -0.2016805541474   0.2794105721003
H80   H     0.8846708849433   0.2983194458526   -0.2794105721003
H81   H     0.48247962170472   -0.192020269037   -0.1077551849846
H82   H     0.51752037829528   0.307979730963   0.1077551849846
H83   H     0.3965695782288   -0.1210835979893   0.00907716160175401
H84   H     0.6034304217712   0.3789164020107   -0.00907716160175399
H85   H     0.6208448697218   -0.2977396097609   0.06700521689687
H86   H     0.3791551302782   0.2022603902391   -0.06700521689687
H87   H     0.5284809641397   -0.2325904107674   0.1873387915984
H88   H     0.4715190358603   0.2674095892326   -0.1873387915984
H89   H     0.6503075523181   -0.1647521012083   0.09369964981781
H90   H     0.3496924476819   0.3352478987917   -0.09369964981781
H91   H     0.7895475857567   -0.3413760556612   -0.4883698024964
H92   H     0.2104524142433   0.1586239443388   0.4883698024964
H93   H     0.9780476987187   -0.3696448875238   -0.4756523602607
H94   H     0.0219523012812998   0.1303551124762   0.4756523602607
H95   H     0.8399324551603   0.482066901241   -0.3922155968932
H96   H     0.1600675448397   -0.01793309875901   0.3922155968932
H97   H     0.7579768446409   -0.4372145906671   -0.280168193316
H98   H     0.2420231553591   0.06278540933294   0.280168193316
H99   H     0.9464322850896   -0.4603040901715   -0.2605841474547
H100   H     0.0535677149104   0.0396959098285   0.2605841474547
H101   H     0.6583889585034   -0.2217725803204   -0.3230028844912
H102   H     0.3416110414966   0.2782274196796   0.3230028844912
H103   H     0.7495771926234   -0.2519036204971   -0.1700588472144
H104   H     0.2504228073766   0.2480963795029   0.1700588472144
H105   H     0.7349291539502   -0.0366688238952999   -0.2998765889111
H106   H     0.2650708460498   0.4633311761047   0.2998765889111
H107   H     0.846700113582   -0.0654588851259899   -0.1584152255229
H108   H     0.153299886418   0.434541114874   0.1584152255229
H109   H     0.6544704223712   -0.07310542567919   -0.1567775197978
H110   H     0.3455295776288   0.4268945743208   0.1567775197978
H111   H     0.96179505273   -0.0629005065591   -0.4081992185428
H112   H     0.03820494727   0.4370994934409   0.4081992185428
H113   H     0.0403958838539   -0.1564210500181   0.4964132788515
H114   H     0.9596041161461   0.3435789499819   -0.4964132788515
H115   H     0.8336062192254   -0.0661743729640699   0.3712031912247
H116   H     0.1663937807746   0.4338256270359   -0.3712031912247
H117   H     0.7105578785426   -0.1086644587783   0.4830207061349
H118   H     0.2894421214574   0.3913355412217   -0.4830207061349
H119   H     0.7951072503075   -0.199372772802   0.3847526562806
H120   H     0.2048927496925   0.300627227198   -0.3847526562806
C1   C     -0.7757905588087   -0.1642360034294   -0.2690112119356
C2   C     -0.2242094411913   0.3357639965706   0.2690112119356
C3   C     -0.7519812809169   -0.05886400298348   -0.2431857833725
C4   C     -0.2480187190831   0.4411359970165   0.2431857833725
C5   C     -0.6644528742482   -8.98403624479596E-06   -0.3187402892924
C6   C     -0.3355471257518   0.4999910159638   0.3187402892924
C7   C     -0.59685640541365   -0.04333884772592   -0.4212759514978
C8   C     -0.40314359458635   0.4566611522741   0.4212759514978
C9   C     -0.6197528446047   -0.1469816431841   -0.4498239978831
C10   C     -0.3802471553953   0.3530183568159   0.4498239978831
C11   C     -0.7088760276288   -0.2041235407144   -0.3742774553234
C12   C     -0.2911239723712   0.2958764592856   0.3742774553234
C13   C     -0.6333300890867   -0.4163857465193   -0.04706309027672
C14   C     -0.3666699109133   0.08361425348068   0.04706309027672
C15   C     -0.55195192493306   -0.4276075426629   -0.169388018805
C16   C     -0.44804807506694   0.0723924573370901   0.169388018805
C17   C     -0.780865944596   -0.2960680566109   0.1397663737322
C18   C     -0.219134055404   0.2039319433891   -0.1397663737322
C19   C     -0.8221528943706   -0.1914638422122   0.1940219840383
C20   C     -0.1778471056294   0.3085361577878   -0.1940219840383
C21   C     -0.55639966156635   -0.1971663037026   -0.01014035352398
C22   C     -0.44360033843365   0.3028336962974   0.01014035352398
C23   C     -0.43345485414931   -0.2252153645181   0.08976110357753
C24   C     -0.56654514585069   0.2747846354819   -0.08976110357753
C25   C     -0.116728452711   -0.3558110219154   -0.4192539840002
C26   C     -0.883271547289   0.1441889780846   0.4192539840002
C27   C     -0.1442303826425   -0.4481176907465   -0.3330005044437
C28   C     -0.8557696173575   0.05188230925349   0.3330005044437
C29   C     -0.2490819999114   -0.2013115870526   -0.2550818854459
C30   C     -0.7509180000886   0.2986884129474   0.2550818854459
C31   C     -0.2533321602631   -0.08792012915253   -0.2153710585892
C32   C     -0.7466678397369   0.4120798708475   0.2153710585892
C33   C     -0.0600893688544001   -0.1367029778486   -0.4582447485528
C34   C     -0.9399106311456   0.3632970221514   0.4582447485528
C35   C     -0.1875008943307   -0.1277865957471   0.4402665525555
C36   C     -0.8124991056693   0.3722134042529   -0.4402665525555
C37   C     0.2242094411913   -0.1642360034294   -0.2690112119356
C38   C     0.7757905588087   0.3357639965706   0.2690112119356
C39   C     0.2480187190831   -0.05886400298348   -0.2431857833725
C40   C     0.7519812809169   0.4411359970165   0.2431857833725
C41   C     0.3355471257518   -8.98403624479596E-06   -0.3187402892924
C42   C     0.6644528742482   0.4999910159638   0.3187402892924
C43   C     0.40314359458635   -0.04333884772592   -0.4212759514978
C44   C     0.59685640541365   0.4566611522741   0.4212759514978
C45   C     0.3802471553953   -0.1469816431841   -0.4498239978831
C46   C     0.6197528446047   0.3530183568159   0.4498239978831
C47   C     0.2911239723712   -0.2041235407144   -0.3742774553234
C48   C     0.7088760276288   0.2958764592856   0.3742774553234
C49   C     0.3666699109133   -0.4163857465193   -0.04706309027672
C50   C     0.6333300890867   0.08361425348068   0.04706309027672
C51   C     0.44804807506694   -0.4276075426629   -0.169388018805
C52   C     0.55195192493306   0.0723924573370901   0.169388018805
C53   C     0.219134055404   -0.2960680566109   0.1397663737322
C54   C     0.780865944596   0.2039319433891   -0.1397663737322
C55   C     0.1778471056294   -0.1914638422122   0.1940219840383
C56   C     0.8221528943706   0.3085361577878   -0.1940219840383
C57   C     0.44360033843365   -0.1971663037026   -0.01014035352398
C58   C     0.55639966156635   0.3028336962974   0.01014035352398
C59   C     0.56654514585069   -0.2252153645181   0.08976110357753
C60   C     0.43345485414931   0.2747846354819   -0.08976110357753
C61   C     0.883271547289   -0.3558110219154   -0.4192539840002
C62   C     0.116728452711   0.1441889780846   0.4192539840002
C63   C     0.8557696173575   -0.4481176907465   -0.3330005044437
C64   C     0.1442303826425   0.05188230925349   0.3330005044437
C65   C     0.7509180000886   -0.2013115870526   -0.2550818854459
C66   C     0.2490819999114   0.2986884129474   0.2550818854459
C67   C     0.7466678397369   -0.08792012915253   -0.2153710585892
C68   C     0.2533321602631   0.4120798708475   0.2153710585892
C69   C     0.9399106311456   -0.1367029778486   -0.4582447485528
C70   C     0.0600893688544   0.3632970221514   0.4582447485528
C71   C     0.8124991056693   -0.1277865957471   0.4402665525555
C72   C     0.1875008943307   0.3722134042529   -0.4402665525555
F1   F     -0.014056745276   -0.3383014567237   -0.08487540627323
F2   F     -0.985943254724   0.1616985432763   0.08487540627323
F3   F     -0.6420433781321   0.1012278127263   -0.2961491965634
F4   F     -0.3579566218679   -0.3987721872737   0.2961491965634
F5   F     -0.51236178347718   0.01403004666349   -0.493082546847
F6   F     -0.48763821652282   -0.4859699533365   0.493082546847
F7   F     -0.55730413361248   -0.1894691331182   0.4499785138562
F8   F     -0.44269586638752   0.3105308668818   -0.4499785138562
F9   F     -0.7334612987492   -0.3035492544891   -0.4110573060575
F10   F     -0.2665387012508   0.1964507455109   0.4110573060575
F11   F     0.985943254724   -0.3383014567237   -0.08487540627323
F12   F     0.0140567452759998   0.1616985432763   0.08487540627323
F13   F     0.3579566218679   0.1012278127263   -0.2961491965634
F14   F     0.6420433781321   -0.3987721872737   0.2961491965634
F15   F     0.48763821652282   0.01403004666349   -0.493082546847
F16   F     0.51236178347718   -0.4859699533365   0.493082546847
F17   F     0.44269586638752   -0.1894691331182   0.4499785138562
F18   F     0.55730413361248   0.3105308668818   -0.4499785138562
F19   F     0.2665387012508   -0.3035492544891   -0.4110573060575
F20   F     0.7334612987492   0.1964507455109   0.4110573060575
P1   P     -0.7144820327964   -0.286421431551   -0.02506692988717
P2   P     -0.2855179672036   0.213578568449   0.02506692988717
P3   P     -0.0768569778931   -0.2341853502005   -0.3281119925346
P4   P     -0.9231430221069   0.2658146497995   0.3281119925346
P5   P     0.2855179672036   -0.286421431551   -0.02506692988717
P6   P     0.7144820327964   0.213578568449   0.02506692988717
P7   P     0.9231430221069   -0.2341853502005   -0.3281119925346
P8   P     0.0768569778930999   0.2658146497995   0.3281119925346
Ni1   Ni     -0.8951588706603   -0.2512095047053   -0.1748249058007
Ni2   Ni     -0.1048411293397   0.2487904952947   0.1748249058007
Ni3   Ni     0.1048411293397   -0.2512095047053   -0.1748249058007
Ni4   Ni     0.8951588706603   0.2487904952947   0.1748249058007
I1   I     -0.8507119684953   0.01925779649661   -0.09142738278087
I2   I     -0.1492880315047   -0.4807422035034   0.09142738278087
I3   I     0.1492880315047   0.01925779649661   -0.09142738278087
I4   I     0.8507119684953   -0.4807422035034   0.09142738278087
#END
