# Supplementary material for: Solid-State 19F NMR Chemical Shift in Square-Planar Nickel–Fluoride Complexes Linked by Halogen Bonds
Source: Inorg Chem. 2023 Mar 15;62(12):4835–46. doi: 10.1021/acs.inorgchem.2c04063 (PMC10052355; doi:10.1021/acs.inorgchem.2c04063)
Supplement: Supplementary file 2 — ic2c04063_si_002.zip [file ic2c04063_si_002.zip › Optimizations_CRYSTAL/3F_HSE06-D3.cif]

data_CSD_CIF_MOLDRAW
_audit_creation_date 06-27-2022
_audit_creation_method MOLDRAW
_chemical_formula_sum 'H30 C18 F6 P2 Ni1'
_chemical_formula_moiety
;
H30 C18 F6 P2 Ni1
;
loop_
_publ_author_name
Ugliengo
_cell_volume 2143.4275
_exptl_crystal_density_diffrn ?
_diffrn_ambient_temperature ?
_refine_ls_R_factor_gt ?
_refine_ls_wR_factor_gt ?
_symmetry_space_group_name_H-M 'P 1'
_symmetry_cell_setting orthorhombic
_symmetry_Int_Tables_number 1
loop_
_symmetry_equiv_pos_site_id
_symmetry_equiv_pos_as_xyz
1 x,y,z
_cell_length_a  8.8160268
_cell_length_b  9.4119031
_cell_length_c  25.8320254
_cell_angle_alpha  90
_cell_angle_beta  90
_cell_angle_gamma  90
_cell_formula_units_Z 1
loop_
_atom_type_symbol
_atom_type_radius_bond
H  .38
C  .77
F  .71
P  1
Ni 1.35
loop_
_atom_site_label
_atom_site_type_symbol
_atom_site_fract_x
_atom_site_fract_y
_atom_site_fract_z
H1   H     0.0924265797329996   0.1313987318059   0.1068334421686
H2   H     0.0118572880615996   0.2361656321949   0.0583613857633
H3   H     0.2785509970109   0.3152221129656   0.07845501160665
H4   H     0.2262609439867   0.3507280194812   0.1430711244615
H5   H     0.1492932507134   0.452218181108   0.09195813193259
H6   H     0.7216639625698   0.4636195023176   0.1509506870757
H7   H     0.0927002043589996   0.02504662184915   0.3632719618575
H8   H     0.2688678701425   0.07386829767854   0.43819708513
H9   H     0.688319944742799   0.3904332824996   0.05755244490095
H10   H     0.873167955239   0.4524499796626   0.04329488280076
H11   H     0.0439102729233996   0.3763695286101   0.2075134957128
H12   H     0.8653548432634   0.3173050812233   0.2300186578445
H13   H     0.0680771025097995   0.1651229764169   0.2677456337525
H14   H     0.1378373036555   0.1231639938839   0.2055367163611
H15   H     0.956964602001499   0.06250446238334   0.2245550291521
H16   H     0.7421612490273   0.426167161523   0.3559930338787
H17   H     0.3305531081986   0.1011502910355   0.1388439879645
H18   H     0.2482594484765   0.02417737859126   0.05100843210212
H19   H     0.6438034180785   0.3670800932436   0.444067557718
H20   H     0.44866842564968   0.03323667397755   0.0517292273113
H21   H     0.45616915193315   0.04060059341096   0.2371730249844
H22   H     0.602851087539   0.3602579697981   0.2661001988527
H23   H     0.3998461817871   0.3689792689719   0.2033325056691
H24   H     0.279837712588   0.4678324489934   0.246051161937
H25   H     0.3230450004556   0.2872473298073   0.2584512897487
H26   H     0.42179864558792   0.2554901853216   0.4047424408636
H27   H     0.3238123309874   0.2272889401353   0.3466810417646
H28   H     0.5680245391887   0.1506765403112   0.3031446248348
H29   H     0.52641141357825   0.04338504222383   0.3573862895841
H30   H     0.6660178574791   0.1760371653531   0.3620712805619
C1   C     0.1805858515558   0.4823978551489   0.4036146889216
C2   C     0.0831518165856995   0.3782517198317   0.3856414028986
C3   C     0.9943838446966   0.2949371761907   0.4175615450483
C4   C     0.00178849857269977   0.3140176354963   0.4705111328336
C5   C     0.0987044453996996   0.415635183832   0.4905068032351
C6   C     0.1852375346656   0.4966648455155   0.456922602431
C7   C     0.0550122919700995   0.2395899361446   0.09812106934063
C8   C     0.1837088474021   0.3454332241976   0.1033865654198
C9   C     0.8193382893662   0.4490485614746   0.1253534844111
C10   C     0.7754835872192   0.467170582404   0.06884196163999
C11   C     0.9639869662508   0.2874028281292   0.2066845182545
C12   C     0.0357224776711996   0.1518437476498   0.2271980015056
C13   C     0.6519477357424   0.4908546829466   0.3732232239039
C14   C     0.649511533395499   0.478153503383   0.4318770768693
C15   C     0.508801726811428   0.4331521470737   0.27363219509
C16   C     0.3689840519036   0.3872448640981   0.2436350798486
C17   C     0.43480542304052   0.2553152988041   0.3626642686492
C18   C     0.55575358354885   0.1511987200331   0.345216240857
F1   F     0.6036864731629   0.2241058786841   0.1851180512764
F2   F     0.0700613658855996   0.354153109345   0.3342617130881
F3   F     0.9009100507614   0.196754373956   0.398064585489
F4   F     0.415530470655639   0.2646795932694   0.4981592978175
F5   F     0.606447017593799   0.06670374360757   0.4583490167669
F6   F     0.7237721641549   0.09564907261939   0.0214994191592
P1   P     0.888406985998   0.268366567589   0.14022629306
P2   P     0.46880385085083   0.4416159238108   0.3434719713549
Ni1   Ni     0.7089396044105   0.1030981313792   0.1416542575668
#END
