# Supplementary material for: Solid-State 19F NMR Chemical Shift in Square-Planar Nickel–Fluoride Complexes Linked by Halogen Bonds
Source: Inorg Chem. 2023 Mar 15;62(12):4835–46. doi: 10.1021/acs.inorgchem.2c04063 (PMC10052355; doi:10.1021/acs.inorgchem.2c04063)
Supplement: Supplementary file 2 — ic2c04063_si_002.zip [file ic2c04063_si_002.zip › Optimizations_CRYSTAL/1pF_PBE0-D3.cif]

data_CSD_CIF_MOLDRAW
_audit_creation_date 04-30-2022
_audit_creation_method MOLDRAW
_chemical_formula_sum 'H60 C36 F10 P4 Ni2 I2'
_chemical_formula_moiety
;
H60 C36 F10 P4 Ni2 I2
;
loop_
_publ_author_name
Ugliengo
_cell_volume 535.0079
_exptl_crystal_density_diffrn ?
_diffrn_ambient_temperature ?
_refine_ls_R_factor_gt ?
_refine_ls_wR_factor_gt ?
_symmetry_space_group_name_H-M 'P 1'
_symmetry_cell_setting triclinic
_symmetry_Int_Tables_number 1
loop_
_symmetry_equiv_pos_site_id
_symmetry_equiv_pos_as_xyz
1 x,y,z
_cell_length_a  9.5187523
_cell_length_b  9.0535995
_cell_length_c  9.5187523
_cell_angle_alpha  132.565624
_cell_angle_beta  107.156097
_cell_angle_gamma  93.716076
_cell_formula_units_Z 1
loop_
_atom_type_symbol
_atom_type_radius_bond
H  .38
C  .77
F  .71
P  1
Ni 1.35
I  1.4
loop_
_atom_site_label
_atom_site_type_symbol
_atom_site_fract_x
_atom_site_fract_y
_atom_site_fract_z
H1   H     -0.8858137220313   0.2161847496161   0.4104111020467
H2   H     -0.3057736475694   -0.2161847496161   0.3980015283526
H3   H     -0.9735591035287   0.05682175769535   0.1363319134618
H4   H     -0.42048984423351   -0.05682175769535   0.469619138776
H5   H     -0.7679889391233   -0.4553788025071   0.4977187977535
H6   H     -0.54690239973943   0.4553788025071   0.1873898633838
H7   H     -0.8651263623829   0.3865839912624   0.2229244826706
H8   H     -0.6636595085918   -0.3865839912624   0.2482896463547
H9   H     -0.7147975028447   0.3294022592434   0.3166798061202
H10   H     -0.51272245312324   -0.3294022592434   0.4558002379118
H11   H     -0.00699051447200017   -0.4939597096028   -0.3152340961541
H12   H     -0.3212743865512   0.4939597096028   -0.01303080486913
H13   H     -0.9600595065393   -0.346804599315   -0.365443846008
H14   H     -0.518639246693   0.346804599315   -0.1132549072242
H15   H     -0.2983539916317   0.4677755260538   -0.462598385831
H16   H     -0.43037391188481   -0.4677755260538   -0.2661295176855
H17   H     -0.2292971177839   -0.3401707315784   -0.4552790044658
H18   H     -0.6151082728874   0.3401707315784   -0.3891263862055
H19   H     -0.1645953783535   -0.2678459017496   -0.2153458747024
H20   H     -0.44749997295283   0.2678459017496   -0.3967494766039
H21   H     -0.292590460652   0.3668411029917   0.1680436439294
H22   H     -0.6987974590623   -0.3668411029917   -0.1594315636437
H23   H     -0.0967756790881   0.4663399777478   0.2216086523664
H24   H     -0.7447313253815   -0.4663399777478   -0.0631156568359802
H25   H     -0.3356722776468   -0.004409810754538   -0.1577682999776
H26   H     -0.653358489223   0.004409810754538   0.1687375331078
H27   H     -0.138396052306   0.07850099345543   -0.1111262726867
H28   H     -0.6896272661421   -0.07850099345543   0.2831029542386
H29   H     -0.2740451117156   0.1707142284541   -0.1742400956782
H30   H     -0.8449543241323   -0.1707142284541   0.0552406598302199
H31   H     0.1141862779687   0.2161847496161   0.4104111020467
H32   H     0.6942263524306   -0.2161847496161   0.3980015283526
H33   H     0.0264408964712999   0.05682175769535   0.1363319134618
H34   H     0.57951015576649   -0.05682175769535   0.469619138776
H35   H     0.2320110608767   -0.4553788025071   0.4977187977535
H36   H     0.45309760026057   0.4553788025071   0.1873898633838
H37   H     0.1348736376171   0.3865839912624   0.2229244826706
H38   H     0.3363404914082   -0.3865839912624   0.2482896463547
H39   H     0.2852024971553   0.3294022592434   0.3166798061202
H40   H     0.48727754687676   -0.3294022592434   0.4558002379118
H41   H     0.993009485528   -0.4939597096028   -0.3152340961541
H42   H     0.6787256134488   0.4939597096028   -0.0130308048691301
H43   H     0.0399404934606998   -0.346804599315   -0.365443846008
H44   H     0.481360753307   0.346804599315   -0.1132549072242
H45   H     0.7016460083683   0.4677755260538   -0.462598385831
H46   H     0.56962608811519   -0.4677755260538   -0.2661295176855
H47   H     0.7707028822161   -0.3401707315784   -0.4552790044658
H48   H     0.3848917271126   0.3401707315784   -0.3891263862055
H49   H     0.8354046216465   -0.2678459017496   -0.2153458747024
H50   H     0.55250002704717   0.2678459017496   -0.3967494766039
H51   H     0.707409539348   0.3668411029917   0.1680436439294
H52   H     0.3012025409377   -0.3668411029917   -0.1594315636437
H53   H     0.9032243209119   0.4663399777478   0.2216086523664
H54   H     0.2552686746185   -0.4663399777478   -0.0631156568359801
H55   H     0.6643277223532   -0.004409810754538   -0.1577682999776
H56   H     0.346641510777   0.004409810754538   0.1687375331078
H57   H     0.861603947694   0.07850099345543   -0.1111262726867
H58   H     0.3103727338579   -0.07850099345543   0.2831029542386
H59   H     0.7259548882844   0.1707142284541   -0.1742400956782
H60   H     0.1550456758677   -0.1707142284541   0.05524065983022
C1   C     -0.1330244142704   9.61005693219004E-19   0.3669755857296
C2   C     -0.0811212596649002   0.137964473675   -0.415122352605
C3   C     -0.0530868262799001   -0.137964473675   0.2809142666602
C4   C     -0.9579011152   0.140851526591   -0.2909305524865
C5   C     -0.9317820790775   -0.140851526591   0.401247358209
C6   C     -0.8803676490986   9.05784255364964E-19   -0.3803676490986
C7   C     -0.9355625246888   0.2215415742435   0.2951318287871
C8   C     -0.42640974545638   -0.2215415742435   0.3428959010677
C9   C     -0.814786979868   0.3800287994942   0.3363724727119
C10   C     -0.5436563267823   -0.3800287994942   0.3051842206378
C11   C     -0.0560042097945001   -0.4690081210567   -0.4139614432872
C12   C     -0.44495332223052   0.4690081210567   -0.0869960887377399
C13   C     -0.1947089020119   -0.3982618706579   -0.3854223117549
C14   C     -0.48716044109695   0.3982618706579   -0.296447031354
C15   C     -0.1897799235321   0.3245702020893   0.1487146914281
C16   C     -0.6758555106612   -0.3245702020893   -0.0143501256214001
C17   C     -0.2371714780673   0.1302540114813   -0.08761064710824
C18   C     -0.7178646585895   -0.1302540114813   0.1325745104514
C19   C     0.8669755857296   9.61005693219004E-19   0.3669755857296
C20   C     0.9188787403351   0.137964473675   -0.415122352605
C21   C     0.9469131737201   -0.137964473675   0.2809142666602
C22   C     0.0420988847999999   0.140851526591   -0.2909305524865
C23   C     0.0682179209224999   -0.140851526591   0.401247358209
C24   C     0.1196323509014   9.05784255364964E-19   -0.3803676490986
C25   C     0.0644374753111999   0.2215415742435   0.2951318287871
C26   C     0.57359025454362   -0.2215415742435   0.3428959010677
C27   C     0.185213020132   0.3800287994942   0.3363724727119
C28   C     0.4563436732177   -0.3800287994942   0.3051842206378
C29   C     0.9439957902055   -0.4690081210567   -0.4139614432872
C30   C     0.55504667776948   0.4690081210567   -0.0869960887377399
C31   C     0.8052910979881   -0.3982618706579   -0.3854223117549
C32   C     0.51283955890305   0.3982618706579   -0.296447031354
C33   C     0.8102200764679   0.3245702020893   0.1487146914281
C34   C     0.3241444893388   -0.3245702020893   -0.0143501256214001
C35   C     0.7628285219327   0.1302540114813   -0.0876106471082399
C36   C     0.2821353414105   -0.1302540114813   0.1325745104514
F1   F     -0.46560314480854   -1.70494725597318E-18   0.03439685519146
F2   F     -0.1527847179963   0.2768128079412   -0.3162349846542
F3   F     -0.0930477925954001   -0.2768128079412   0.07040247406254
F4   F     -0.9133221998295   0.2828799978814   -0.08051854304467
F5   F     -0.8633985409261   -0.2828799978814   0.3037978022891
F6   F     0.53439685519146   -1.70494725597318E-18   0.03439685519146
F7   F     0.8472152820037   0.2768128079412   -0.3162349846542
F8   F     0.9069522074046   -0.2768128079412   0.07040247406254
F9   F     0.0866778001704998   0.2828799978814   -0.08051854304467
F10   F     0.1366014590739   -0.2828799978814   0.3037978022891
P1   P     -0.1202622577686   0.2686370503578   0.3054535671127
P2   P     -0.46318348324509   -0.2686370503578   0.1111006918736
P3   P     0.8797377422314   0.2686370503578   0.3054535671127
P4   P     0.53681651675491   -0.2686370503578   0.1111006918736
Ni1   Ni     -0.3006797780185   9.48617583153035E-19   0.1993202219815
Ni2   Ni     0.6993202219815   9.48617583153035E-19   0.1993202219815
I1   I     -0.6940464901726   9.19551587186584E-19   -0.1940464901726
I2   I     0.3059535098274   9.19551587186584E-19   -0.1940464901726
#END
