# Supplementary material for: Solid-State 19F NMR Chemical Shift in Square-Planar Nickel–Fluoride Complexes Linked by Halogen Bonds
Source: Inorg Chem. 2023 Mar 15;62(12):4835–46. doi: 10.1021/acs.inorgchem.2c04063 (PMC10052355; doi:10.1021/acs.inorgchem.2c04063)
Supplement: Supplementary file 2 — ic2c04063_si_002.zip [file ic2c04063_si_002.zip › Optimizations_CRYSTAL/3F_PBE0.cif]

# CIF file generated by hand - CR 220502 
data_I
_chemical_name_common ''
_symmetry_cell_setting           orthorhombic
_symmetry_space_group_name_H-M   'P 21 21 21'
_symmetry_Int_Tables_number      19
_space_group_name_Hall           'P 2ac 2ab'
loop_
_symmetry_equiv_pos_site_id
_symmetry_equiv_pos_as_xyz
1 x,y,z
2 1/2-x,-y,1/2+z
3 1/2+x,1/2-y,-z
4 -x,1/2+y,1/2-z
_cell_length_a 9.36490838
_cell_length_b 9.98105331
_cell_length_c 26.31731795
_cell_angle_alpha 90.000000
_cell_angle_beta 90.000000
_cell_angle_gamma 90.000000
loop_
    _atom_site_label
    _atom_site_type_symbol
    _atom_site_fract_x
    _atom_site_fract_y
    _atom_site_fract_z
  1  NI    2.122764856430E-01  1.079696357852E-01  1.455343301894E-01
  5  P     3.763592704477E-01  2.690627367722E-01  1.433977012514E-01
  9  P     3.877876043175E-02 -4.052420861033E-02  1.587070548556E-01
 13  F     1.147692290020E-01  2.189959525611E-01  1.891796925869E-01
 17  F     4.136953061683E-01 -1.323266900943E-01  1.670869596388E-01
 21  F    -4.347035949581E-01 -2.843430274028E-01  1.028462889670E-01
 25  F    -4.510976336727E-01 -2.424528597081E-01  9.559553354675E-04
 29  F     3.789502542867E-01 -4.515746709158E-02 -3.574037360393E-02
 33  F     2.284161186354E-01  1.106862513626E-01  2.789671924802E-02
 37  C     3.143381615779E-01 -4.012633547870E-03  1.002872995371E-01
 41  C     4.022668088857E-01 -1.063552322736E-01  1.168584783345E-01
 45  C     4.816090386950E-01 -1.868794857854E-01  8.469425013307E-02
 49  C     4.734947895866E-01 -1.661318962358E-01  3.283727711048E-02
 53  C     3.864139843124E-01 -6.546298562883E-02  1.428863608542E-02
 57  C     3.096883221303E-01  1.252228633376E-02  4.813075300644E-02
 61  C    -4.663592479891E-01  2.529707819014E-01  1.011511882195E-01
 65  C    -3.537654485715E-01  3.618267707632E-01  1.060326299464E-01
 69  C     2.999509309356E-01  4.364038177852E-01  1.298935879349E-01
 73  C     2.491188215632E-01  4.523774044163E-01  7.534186828536E-02
 77  C     4.498664132984E-01  2.894657242039E-01  2.082598157551E-01
 81  C    -4.690125729612E-01  1.669103525797E-01  2.268290601980E-01
 85  C    -1.315831487008E-01  1.736475295165E-02  1.303004637515E-01
 89  C    -1.308956114863E-01  1.351734926019E-02  7.249457578010E-02
 93  C    -2.133367357635E-03 -5.255783082806E-02  2.272315818621E-01
 97  C     1.249668097618E-01 -1.000659103710E-01  2.583135421500E-01
101  C     5.959479005359E-02 -2.159869692618E-01  1.368918901999E-01
105  C    -6.474822089537E-02 -3.087622579788E-01  1.488303468295E-01
109  H    -4.216295579089E-01  1.537056411715E-01  1.090131521538E-01
113  H     4.916729894624E-01  2.478909177636E-01  6.233826169443E-02
117  H    -2.660690016803E-01  3.434568078014E-01  7.951689934294E-02
121  H    -3.086027319506E-01  3.656689063761E-01  1.443289126773E-01
125  H    -3.965300985284E-01  4.610212056433E-01  9.721694204889E-02
129  H     2.109022687709E-01  4.453434992168E-01  1.566361326517E-01
133  H     3.797890968291E-01 -4.876064991714E-01  1.397113329300E-01
137  H     1.986566868962E-01 -4.498021254000E-01  6.996622528377E-02
141  H     1.708938081080E-01  3.753189262328E-01  6.546607935850E-02
145  H     3.376202632473E-01  4.455035566223E-01  4.832558582678E-02
149  H    -4.831443135126E-01  3.793614911194E-01  2.092876897296E-01
153  H     3.561920100627E-01  3.083051917684E-01  2.320860808281E-01
157  H    -4.366013925765E-01  1.804959611811E-01  2.664003117744E-01
161  H    -3.723420809348E-01  1.491010680962E-01  2.044730313326E-01
165  H     4.649929663386E-01  7.673309980904E-02  2.244040707819E-01
169  H    -2.189356643010E-01 -4.292995829163E-02  1.459818188333E-01
173  H    -1.443561348935E-01  1.200972636584E-01  1.442286549052E-01
177  H    -2.293773695825E-01  5.646382480978E-02  5.716553774712E-02
181  H    -1.225327801668E-01 -8.902600786117E-02  5.813408342230E-02
185  H    -4.109759219860E-02  7.066753751818E-02  5.710295328792E-02
189  H    -3.295549976417E-02  4.911220096204E-02  2.382596362773E-01
193  H    -9.348252658980E-02 -1.192000700191E-01  2.330573504941E-01
197  H     9.284459900101E-02 -1.128081044393E-01  2.979150592241E-01
201  H     2.129913080863E-01 -2.818661224486E-02  2.561709708075E-01
205  H     1.641440651293E-01 -1.973558092810E-01  2.451833584292E-01
209  H     8.028443799234E-02 -2.111553993567E-01  9.598378669643E-02
213  H     1.584819364117E-01 -2.523321234575E-01  1.543469900118E-01
217  H    -8.447913047535E-02 -3.158445927074E-01  1.897007449592E-01
221  H    -4.222777714824E-02 -4.097851856431E-01  1.348539440726E-01
225  H    -1.635115851047E-01 -2.759429481550E-01  1.305061790607E-01
#END
