# Supplementary material for: Solid-State 19F NMR Chemical Shift in Square-Planar Nickel–Fluoride Complexes Linked by Halogen Bonds
Source: Inorg Chem. 2023 Mar 15;62(12):4835–46. doi: 10.1021/acs.inorgchem.2c04063 (PMC10052355; doi:10.1021/acs.inorgchem.2c04063)
Supplement: Supplementary file 2 — ic2c04063_si_002.zip [file ic2c04063_si_002.zip › Optimizations_CRYSTAL/1oF_PBE0-D3.cif]

data_CSD_CIF_MOLDRAW
_audit_creation_date 04-30-2022
_audit_creation_method MOLDRAW
_chemical_formula_sum 'H120 C72 F20 P8 Ni4 I4'
_chemical_formula_moiety
;
H120 C72 F20 P8 Ni4 I4
;
loop_
_publ_author_name
Ugliengo
_cell_volume 1067.5159
_exptl_crystal_density_diffrn ?
_diffrn_ambient_temperature ?
_refine_ls_R_factor_gt ?
_refine_ls_wR_factor_gt ?
_symmetry_space_group_name_H-M 'P 1'
_symmetry_cell_setting monoclinic
_symmetry_Int_Tables_number 1
loop_
_symmetry_equiv_pos_site_id
_symmetry_equiv_pos_as_xyz
1 x,y,z
_cell_length_a  9.0622021
_cell_length_b  12.3871034
_cell_length_c  9.5496281
_cell_angle_alpha  90
_cell_angle_beta  95.235426
_cell_angle_gamma  90
_cell_formula_units_Z 1
loop_
_atom_type_symbol
_atom_type_radius_bond
H  .38
C  .77
F  .71
P  1
Ni 1.35
I  1.4
loop_
_atom_site_label
_atom_site_type_symbol
_atom_site_fract_x
_atom_site_fract_y
_atom_site_fract_z
H1   H     -0.53888873734924   -0.4358463700205   0.04283867267743
H2   H     -0.46111126265076   0.06415362998031   -0.04283867267743
H3   H     -0.7052245899718   -0.4798079211841   -0.05097822599329
H4   H     -0.2947754100282   0.02019207881674   0.05097822599329
H5   H     -0.6112683371597   -0.4148214110285   -0.277098980367
H6   H     -0.3887316628403   0.0851785889723   0.277098980367
H7   H     -0.4892622044512   0.490124589249   -0.1929751084764
H8   H     -0.5107377955488   -0.009875410750176   0.1929751084764
H9   H     -0.4454280058583   -0.3711596054635   -0.1824034277913
H10   H     -0.5545719941417   0.1288403945373   0.1824034277913
H11   H     -0.8487395614128   -0.3602181545851   0.1460836094108
H12   H     -0.151260438587201   0.1397818454157   -0.1460836094108
H13   H     -0.6687526161207   -0.3273435392533   0.2239740122045
H14   H     -0.3312473838793   0.1726564607475   -0.2239740122045
H15   H     -0.9111991940696   -0.162195367197   0.1262457685816
H16   H     -0.0888008059304006   0.3378046328038   -0.1262457685816
H17   H     -0.7372638916148   -0.1306422915704   0.2147131506285
H18   H     -0.262736108385201   0.3693577084304   -0.2147131506285
H19   H     -0.8682043997173   -0.2035956639956   0.3029103443073
H20   H     -0.131795600282701   0.2964043360052   -0.3029103443073
H21   H     -0.51453013041068   -0.1879671542382   -0.1254580681293
H22   H     -0.48546986958932   0.3120328457626   0.1254580681293
H23   H     -0.59602539452871   -0.1131242199444   0.00176222770477997
H24   H     -0.40397460547129   0.3868757800565   -0.00176222770478002
H25   H     -0.3635744565975   -0.2940548061609   0.06586386239051
H26   H     -0.6364255434025   0.2059451938399   -0.06586386239051
H27   H     -0.44696907411452   -0.2188719461455   0.1942019437461
H28   H     -0.55303092588548   0.2811280538553   -0.1942019437461
H29   H     -0.330562078608   -0.1548717220514   0.08160742660886
H30   H     -0.669437921392   0.3451282779494   -0.08160742660886
H31   H     -0.226083294171601   -0.3408372776205   0.4853892373625
H32   H     -0.7739167058284   0.1591627223803   -0.4853892373625
H33   H     -0.0358689658548006   -0.3734405273075   0.4924890610281
H34   H     -0.9641310341452   0.1265594726933   -0.4924890610281
H35   H     -0.178920388348601   0.4771655541272   -0.4062523707133
H36   H     -0.8210796116514   -0.02283444587194   0.4062523707133
H37   H     -0.243416621495801   -0.4339964352383   -0.2811759772076
H38   H     -0.7565833785042   0.06600356476253   0.2811759772076
H39   H     -0.0543818688439007   -0.465017860559   -0.2722153756625
H40   H     -0.9456181311561   0.03498213944184   0.2722153756625
H41   H     -0.3485481139574   -0.2177383630625   -0.339721901396
H42   H     -0.6514518860426   0.2822616369383   0.339721901396
H43   H     -0.251896341414501   -0.2491498878292   -0.1743864117525
H44   H     -0.7481036585855   0.2508501121716   0.1743864117525
H45   H     -0.263526394120401   -0.02479708673184   -0.3140440174811
H46   H     -0.7364736058796   0.475202913269   0.3140440174811
H47   H     -0.153422338966901   -0.05769642901081   -0.1579284242504
H48   H     -0.8465776610331   0.44230357099   0.1579284242504
H49   H     -0.3493120232105   -0.06216303427561   -0.1634020054683
H50   H     -0.6506879767895   0.4378369657252   0.1634020054683
H51   H     -0.0596504007314005   -0.05093851548479   -0.4323049751925
H52   H     -0.9403495992686   0.449061484516   0.4323049751925
H53   H     -0.9525696540141   -0.1416453637847   0.4815418514159
H54   H     -0.0474303459859007   0.3583546362161   -0.4815418514159
H55   H     -0.162608101233501   -0.06486951712128   0.3192603444946
H56   H     -0.8373918987665   0.4351304828795   -0.3192603444946
H57   H     -0.2914075810928   -0.1276103292578   0.4200480659684
H58   H     -0.7085924189072   0.372389670743   -0.4200480659684
H59   H     -0.169790049600701   -0.2069231996284   0.3283813085476
H60   H     -0.8302099503993   0.2930768003724   -0.3283813085476
H61   H     0.46111126265076   -0.4358463700205   0.04283867267743
H62   H     0.538888737349239   0.06415362998031   -0.04283867267743
H63   H     0.2947754100282   -0.4798079211841   -0.05097822599329
H64   H     0.705224589971799   0.02019207881674   0.05097822599329
H65   H     0.388731662840299   -0.4148214110285   -0.277098980367
H66   H     0.6112683371597   0.0851785889723   0.277098980367
H67   H     0.510737795548799   0.490124589249   -0.1929751084764
H68   H     0.4892622044512   -0.009875410750176   0.1929751084764
H69   H     0.5545719941417   -0.3711596054635   -0.1824034277913
H70   H     0.4454280058583   0.1288403945373   0.1824034277913
H71   H     0.1512604385872   -0.3602181545851   0.1460836094108
H72   H     0.848739561412799   0.1397818454157   -0.1460836094108
H73   H     0.3312473838793   -0.3273435392533   0.2239740122045
H74   H     0.668752616120699   0.1726564607475   -0.2239740122045
H75   H     0.0888008059303995   -0.162195367197   0.1262457685816
H76   H     0.911199194069599   0.3378046328038   -0.1262457685816
H77   H     0.262736108385199   -0.1306422915704   0.2147131506285
H78   H     0.737263891614799   0.3693577084304   -0.2147131506285
H79   H     0.1317956002827   -0.2035956639956   0.3029103443073
H80   H     0.868204399717299   0.2964043360052   -0.3029103443073
H81   H     0.485469869589319   -0.1879671542382   -0.1254580681293
H82   H     0.514530130410679   0.3120328457626   0.1254580681293
H83   H     0.403974605471289   -0.1131242199444   0.00176222770477998
H84   H     0.596025394528709   0.3868757800565   -0.00176222770478
H85   H     0.636425543402499   -0.2940548061609   0.06586386239051
H86   H     0.363574456597499   0.2059451938399   -0.06586386239051
H87   H     0.553030925885479   -0.2188719461455   0.1942019437461
H88   H     0.44696907411452   0.2811280538553   -0.1942019437461
H89   H     0.669437921391999   -0.1548717220514   0.08160742660886
H90   H     0.330562078608   0.3451282779494   -0.08160742660886
H91   H     0.773916705828399   -0.3408372776205   0.4853892373625
H92   H     0.226083294171599   0.1591627223803   -0.4853892373625
H93   H     0.964131034145199   -0.3734405273075   0.4924890610281
H94   H     0.0358689658547995   0.1265594726933   -0.4924890610281
H95   H     0.821079611651399   0.4771655541272   -0.4062523707133
H96   H     0.1789203883486   -0.02283444587194   0.4062523707133
H97   H     0.756583378504199   -0.4339964352383   -0.2811759772076
H98   H     0.243416621495799   0.06600356476253   0.2811759772076
H99   H     0.945618131156099   -0.465017860559   -0.2722153756625
H100   H     0.0543818688438995   0.03498213944184   0.2722153756625
H101   H     0.651451886042599   -0.2177383630625   -0.339721901396
H102   H     0.348548113957399   0.2822616369383   0.339721901396
H103   H     0.748103658585499   -0.2491498878292   -0.1743864117525
H104   H     0.2518963414145   0.2508501121716   0.1743864117525
H105   H     0.736473605879599   -0.02479708673184   -0.3140440174811
H106   H     0.263526394120399   0.475202913269   0.3140440174811
H107   H     0.846577661033099   -0.05769642901081   -0.1579284242504
H108   H     0.153422338966899   0.44230357099   0.1579284242504
H109   H     0.650687976789499   -0.06216303427561   -0.1634020054683
H110   H     0.349312023210499   0.4378369657252   0.1634020054683
H111   H     0.940349599268599   -0.05093851548479   -0.4323049751925
H112   H     0.0596504007313995   0.449061484516   0.4323049751925
H113   H     0.0474303459858995   -0.1416453637847   0.4815418514159
H114   H     0.952569654014099   0.3583546362161   -0.4815418514159
H115   H     0.837391898766499   -0.06486951712128   0.3192603444946
H116   H     0.162608101233499   0.4351304828795   -0.3192603444946
H117   H     0.708592418907199   -0.1276103292578   0.4200480659684
H118   H     0.291407581092799   0.372389670743   -0.4200480659684
H119   H     0.830209950399299   -0.2069231996284   0.3283813085476
H120   H     0.1697900496007   0.2930768003724   -0.3283813085476
C1   C     -0.7728039300505   -0.1672954212302   -0.2871895266609
C2   C     -0.227196069949501   0.3327045787706   0.2871895266609
C3   C     -0.7406196467899   -0.05887638229499   -0.2563023993253
C4   C     -0.259380353210101   0.4411236177058   0.2563023993253
C5   C     -0.6382042505155   -0.00334922111305601   -0.3278162904845
C6   C     -0.3617957494845   0.4966507788878   0.3278162904845
C7   C     -0.56847627924311   -0.05189865951542   -0.4341462206743
C8   C     -0.43152372075689   0.4481013404854   0.4341462206743
C9   C     -0.6032537625587   -0.1574679777487   -0.4705250693886
C10   C     -0.3967462374413   0.3425320222521   0.4705250693886
C11   C     -0.7052570915545   -0.2120239373624   -0.3977242419036
C12   C     -0.2947429084455   0.2879760626384   0.3977242419036
C13   C     -0.6154245968472   -0.4208027403692   -0.05066865966168
C14   C     -0.3845754031528   0.07919725963165   0.05066865966168
C15   C     -0.53625571128644   -0.4292244594822   -0.1832381774812
C16   C     -0.46374428871356   0.07077554051865   0.1832381774812
C17   C     -0.7618602006776   -0.2986563917975   0.152635088899
C18   C     -0.238139799322401   0.2013436082033   -0.152635088899
C19   C     -0.8230387293735   -0.1927196578853   0.2016554076767
C20   C     -0.176961270626501   0.3072803421155   -0.2016554076767
C21   C     -0.54714064550404   -0.1918826572461   -0.0180667461479
C22   C     -0.45285935449596   0.3081173427547   0.0180667461479
C23   C     -0.41585528741087   -0.21690433364   0.0865261836078
C24   C     -0.58414471258913   0.2830956663608   -0.0865261836078
C25   C     -0.127243600484901   -0.3567431941919   -0.4430768609439
C26   C     -0.8727563995151   0.1432568058089   0.4430768609439
C27   C     -0.151971681943901   -0.4500689544035   -0.3452179921481
C28   C     -0.8480283180561   0.04993104559733   0.3452179921481
C29   C     -0.252928935045201   -0.1965146261312   -0.2665204789591
C30   C     -0.7470710649548   0.3034853738696   0.2665204789591
C31   C     -0.254924879024601   -0.07876582763588   -0.2231452209278
C32   C     -0.7450751209754   0.4212341723649   0.2231452209278
C33   C     -0.0633224126788006   -0.1294709894966   -0.4851624738473
C34   C     -0.9366775873212   0.3705290105042   0.4851624738473
C35   C     -0.178669917226101   -0.132878937698   0.3893735344037
C36   C     -0.8213300827739   0.3671210623028   -0.3893735344037
C37   C     0.227196069949499   -0.1672954212302   -0.2871895266609
C38   C     0.772803930050499   0.3327045787706   0.2871895266609
C39   C     0.259380353210099   -0.05887638229499   -0.2563023993253
C40   C     0.740619646789899   0.4411236177058   0.2563023993253
C41   C     0.3617957494845   -0.00334922111305601   -0.3278162904845
C42   C     0.638204250515499   0.4966507788878   0.3278162904845
C43   C     0.431523720756889   -0.05189865951542   -0.4341462206743
C44   C     0.568476279243109   0.4481013404854   0.4341462206743
C45   C     0.396746237441299   -0.1574679777487   -0.4705250693886
C46   C     0.603253762558699   0.3425320222521   0.4705250693886
C47   C     0.294742908445499   -0.2120239373624   -0.3977242419036
C48   C     0.705257091554499   0.2879760626384   0.3977242419036
C49   C     0.384575403152799   -0.4208027403692   -0.05066865966168
C50   C     0.6154245968472   0.07919725963165   0.05066865966168
C51   C     0.463744288713559   -0.4292244594822   -0.1832381774812
C52   C     0.53625571128644   0.07077554051865   0.1832381774812
C53   C     0.238139799322399   -0.2986563917975   0.152635088899
C54   C     0.761860200677599   0.2013436082033   -0.152635088899
C55   C     0.176961270626499   -0.1927196578853   0.2016554076767
C56   C     0.823038729373499   0.3072803421155   -0.2016554076767
C57   C     0.452859354495959   -0.1918826572461   -0.0180667461479
C58   C     0.547140645504039   0.3081173427547   0.0180667461479
C59   C     0.584144712589129   -0.21690433364   0.0865261836078
C60   C     0.41585528741087   0.2830956663608   -0.0865261836078
C61   C     0.872756399515099   -0.3567431941919   -0.4430768609439
C62   C     0.127243600484899   0.1432568058089   0.4430768609439
C63   C     0.848028318056099   -0.4500689544035   -0.3452179921481
C64   C     0.1519716819439   0.04993104559733   0.3452179921481
C65   C     0.747071064954799   -0.1965146261312   -0.2665204789591
C66   C     0.252928935045199   0.3034853738696   0.2665204789591
C67   C     0.745075120975399   -0.07876582763588   -0.2231452209278
C68   C     0.254924879024599   0.4212341723649   0.2231452209278
C69   C     0.936677587321199   -0.1294709894966   -0.4851624738473
C70   C     0.0633224126787996   0.3705290105042   0.4851624738473
C71   C     0.821330082773899   -0.132878937698   0.3893735344037
C72   C     0.1786699172261   0.3671210623028   -0.3893735344037
F1   F     -0.0150637880892006   -0.336051877132   -0.07851175299933
F2   F     -0.9849362119108   0.1639481228688   0.0785117529993299
F3   F     -0.6025311875429   0.09956361507731   -0.2978509237491
F4   F     -0.3974688124571   -0.4004363849219   0.2978509237491
F5   F     -0.47189660458183   0.00334726338580599   0.4966002117592
F6   F     -0.52810339541817   -0.4966527366134   -0.4966002117592
F7   F     -0.53844061175759   -0.2046842170476   0.4253922202394
F8   F     -0.46155938824241   0.2953157829533   -0.4253922202394
F9   F     -0.7397408055765   -0.3135046223803   -0.4411934556092
F10   F     -0.260259194423501   0.1864953776205   0.4411934556092
F11   F     0.984936211910799   -0.336051877132   -0.07851175299933
F12   F     0.0150637880891996   0.1639481228688   0.07851175299933
F13   F     0.3974688124571   0.09956361507731   -0.2978509237491
F14   F     0.602531187542899   -0.4004363849219   0.2978509237491
F15   F     0.528103395418169   0.00334726338580599   0.4966002117592
F16   F     0.471896604581829   -0.4966527366134   -0.4966002117592
F17   F     0.461559388242409   -0.2046842170476   0.4253922202394
F18   F     0.538440611757589   0.2953157829533   -0.4253922202394
F19   F     0.2602591944235   -0.3135046223803   -0.4411934556092
F20   F     0.739740805576499   0.1864953776205   0.4411934556092
P1   P     -0.7033755245001   -0.2882046824092   -0.02672380538098
P2   P     -0.296624475499901   0.2117953175916   0.02672380538098
P3   P     -0.0809937612888005   -0.2308004215292   -0.3459646031715
P4   P     -0.9190062387112   0.2691995784716   0.3459646031715
P5   P     0.2966244754999   -0.2882046824092   -0.02672380538098
P6   P     0.7033755245001   0.2117953175916   0.02672380538098
P7   P     0.919006238711199   -0.2308004215292   -0.3459646031715
P8   P     0.0809937612887995   0.2691995784716   0.3459646031715
Ni1   Ni     -0.8947811095398   -0.2520414240492   -0.1826109099227
Ni2   Ni     -0.105218890460201   0.2479585759517   0.1826109099227
Ni3   Ni     0.1052188904602   -0.2520414240492   -0.1826109099227
Ni4   Ni     0.894781109539799   0.2479585759517   0.1826109099227
I1   I     -0.8465195223257   0.02595459167347   -0.1006014928198
I2   I     -0.153480477674301   -0.4740454083257   0.1006014928198
I3   I     0.1534804776743   0.02595459167347   -0.1006014928198
I4   I     0.846519522325699   -0.4740454083257   0.1006014928198
#END
