# Supplementary material for: Solid-State 19F NMR Chemical Shift in Square-Planar Nickel–Fluoride Complexes Linked by Halogen Bonds
Source: Inorg Chem. 2023 Mar 15;62(12):4835–46. doi: 10.1021/acs.inorgchem.2c04063 (PMC10052355; doi:10.1021/acs.inorgchem.2c04063)
Supplement: Supplementary file 2 — ic2c04063_si_002.zip [file ic2c04063_si_002.zip › Optimizations_CRYSTAL/3F_PBE0-D3.cif]

data_CSD_CIF_MOLDRAW
_audit_creation_date 06-27-2022
_audit_creation_method MOLDRAW
_chemical_formula_sum 'H30 C18 F6 P2 Ni1'
_chemical_formula_moiety
;
H30 C18 F6 P2 Ni1
;
loop_
_publ_author_name
Ugliengo
_cell_volume 2131.2276
_exptl_crystal_density_diffrn ?
_diffrn_ambient_temperature ?
_refine_ls_R_factor_gt ?
_refine_ls_wR_factor_gt ?
_symmetry_space_group_name_H-M 'P 1'
_symmetry_cell_setting orthorhombic
_symmetry_Int_Tables_number 1
loop_
_symmetry_equiv_pos_site_id
_symmetry_equiv_pos_as_xyz
1 x,y,z
_cell_length_a  8.813433
_cell_length_b  9.3529512
_cell_length_c  25.8544951
_cell_angle_alpha  90
_cell_angle_beta  90
_cell_angle_gamma  90
_cell_formula_units_Z 1
loop_
_atom_type_symbol
_atom_type_radius_bond
H  .38
C  .77
F  .71
P  1
Ni 1.35
loop_
_atom_site_label
_atom_site_type_symbol
_atom_site_fract_x
_atom_site_fract_y
_atom_site_fract_z
H1   H     0.0927981933285007   0.1286761773866   0.1068289333596
H2   H     0.0130508828282005   0.2340656824258   0.05824131494647
H3   H     0.280402932596701   0.3123771994826   0.07848688603572
H4   H     0.227333712982201   0.3494826845875   0.1428837117753
H5   H     0.151455017841001   0.4509653224934   0.09145833495015
H6   H     0.723827986631701   0.4652267745591   0.1501175868648
H7   H     0.0895200616175006   0.02613957725287   0.3630452561151
H8   H     0.262347395540701   0.07689615752164   0.4387741045028
H9   H     0.694741216961601   0.3924124090563   0.05645499350369
H10   H     0.880435483002701   0.4547106274419   0.04340553641355
H11   H     0.0458662393084006   0.3762818139249   0.2070431260883
H12   H     0.867194679000801   0.317364419963   0.2296477837924
H13   H     0.0694670074836005   0.1630855331082   0.2671109508329
H14   H     0.139030829893401   0.1215015598936   0.2048765450753
H15   H     0.957990387240301   0.06064446868969   0.2238148994492
H16   H     0.741665352515601   0.4238948031911   0.3560720126533
H17   H     0.330705165483701   0.09998991574955   0.1382590733071
H18   H     0.249045047939101   0.02157896452884   0.05067262842082
H19   H     0.644636992534001   0.3626140177901   0.4438652899209
H20   H     0.449584991282061   0.0288818862921   0.05145936918927
H21   H     0.456638831579901   0.03964940995167   0.236766226445
H22   H     0.602363873944001   0.3582076636593   0.2664985334656
H23   H     0.398701520664001   0.3671228835422   0.2039078562101
H24   H     0.279117424899601   0.4664611809259   0.246783701684
H25   H     0.322490248354801   0.28476328017   0.2590783633071
H26   H     0.42066154442917   0.2532796071319   0.4050013089177
H27   H     0.322022169771401   0.2255481644971   0.3470788898715
H28   H     0.565405753354981   0.1475399380583   0.3033099336882
H29   H     0.523906109248261   0.0393776476394   0.3574583733992
H30   H     0.664125954123401   0.1724150364542   0.3620631761988
C1   C     0.180118275051901   0.4812675923813   0.4038212562627
C2   C     0.0822738779670006   0.3768623728218   0.3858448106511
C3   C     0.992406210491301   0.2939792588881   0.4177096656079
C4   C     0.9993724325667   0.3135535241818   0.470594249958
C5   C     0.0967498188868006   0.415378882805   0.4905931713625
C6   C     0.184273721813401   0.4960514667156   0.4570533648687
C7   C     0.0561271660373007   0.2376496461442   0.09796821542473
C8   C     0.185323141787401   0.3436069051286   0.1031717875054
C9   C     0.822521104203001   0.4503453170545   0.1250167528661
C10   C     0.7814484163874   0.4693969026881   0.06836103558247
C11   C     0.9656172326591   0.2870306432291   0.2062638145137
C12   C     0.0370149273240006   0.1502986818543   0.2265876791843
C13   C     0.6516566203713   0.4887987740102   0.3735000866435
C14   C     0.649250571512701   0.4747224603331   0.4320528645152
C15   C     0.508332509553483   0.4315519202094   0.2740544865905
C16   C     0.368261326433301   0.3853811544201   0.2442136994102
C17   C     0.433326441632641   0.2530637618769   0.3629564295292
C18   C     0.553576387587661   0.1478326344715   0.3453515371938
F1   F     0.604302739776001   0.2247359395168   0.1847571927363
F2   F     0.0695981891203005   0.3522792773837   0.3345410063408
F3   F     0.898244883849801   0.1958444486529   0.3982289695921
F4   F     0.412194800237101   0.264848132813   0.4981605910791
F5   F     0.604047642316201   0.0664466770563   0.4583399140617
F6   F     0.724435998213401   0.09537386770764   0.02140330143236
P1   P     0.889753019042501   0.2680909387137   0.1399397365773
P2   P     0.468316643158431   0.440207465766   0.3437878314185
Ni1   Ni     0.709218674869301   0.1028316146684   0.1414064011629
#END
