# Supplementary material for: Solid-State 19F NMR Chemical Shift in Square-Planar Nickel–Fluoride Complexes Linked by Halogen Bonds
Source: Inorg Chem. 2023 Mar 15;62(12):4835–46. doi: 10.1021/acs.inorgchem.2c04063 (PMC10052355; doi:10.1021/acs.inorgchem.2c04063)
Supplement: Supplementary file 2 — ic2c04063_si_002.zip [file ic2c04063_si_002.zip › Optimizations_CRYSTAL/1pF_PBE0.cif]

# CIF file generated by hand, CR 220502 
data_I
_chemical_name_common ''
;
The symmetry employed for this shelxl refinement is uniquely defined
by the following loop, which should always be used as a source of
symmetry information in preference to the above space-group names.
They are only intended as comments.
;
_space_group_crystal_system      monoclinic
_space_group_IT_number           5
_space_group_name_H-M_alt        'I 1 2 1'
_space_group_name_Hall           'I 2y'
loop_
_space_group_symop_operation_xyz
'x, y, z'
'-x, y, -z'
'x+1/2, y+1/2, z+1/2'
'-x+1/2, y+1/2, -z+1/2'

_cell_length_a 8.32089446 
_cell_length_b 11.35865590
_cell_length_c 13.21531565
_cell_angle_alpha 90.000000
_cell_angle_beta 99.174740
_cell_angle_gamma 90.000000
loop_
    _atom_site_label
    _atom_site_type_symbol
    _atom_site_fract_x
    _atom_site_fract_y
    _atom_site_fract_z
 1  I    -1.131103145482E-20 -1.889656082926E-01  3.218781581922E-22
 2  NI    1.026309515358E-20  2.075950207891E-01 -5.602018727147E-21
 3  P     9.205062918199E-02  2.095054390273E-01  1.681589100280E-01
 5  F     1.412935254623E-21  4.491752098998E-02 -3.171911793419E-21
 6  F     2.676911670641E-01  3.842113282744E-01 -3.781370891042E-02
 8  F     2.661900095696E-01 -3.818442132445E-01 -3.981551931292E-02
10  C     1.932255747880E-20  3.741197725920E-01 -8.089596631241E-21
11  C     1.323912630916E-01  4.398685088526E-01 -1.851879566263E-02
13  C     1.336007766735E-01 -4.382888563968E-01 -1.942658827082E-02
15  C    -2.139432060241E-20 -3.743096345031E-01  3.090581905025E-21
16  C    -7.933354208581E-03  3.158964860420E-01  2.446158620852E-01
18  C    -4.679332583991E-01 -1.943314601539E-01 -1.394479322666E-01
20  C     3.111632329925E-01  2.479393052098E-01  1.965084627716E-01
22  C     4.169677557600E-01  1.656951785035E-01  1.443919112358E-01
24  C     7.591071966124E-02  6.494045886991E-02  2.301920049109E-01
26  C    -9.957914436806E-02  2.491245393646E-02  2.257415939078E-01
28  H     2.408300762635E-02  4.028853987371E-01  2.180338573706E-01
30  H    -1.389103518444E-01  3.061322540112E-01  2.186316803997E-01
32  H    -3.386729926127E-01 -1.815477243457E-01 -1.100974101983E-01
34  H     4.964057266563E-01 -2.797615756617E-01 -1.122415777329E-01
36  H     4.644799104325E-01 -1.274633088467E-01 -1.038702145854E-01
38  H    -1.804065727559E-01 -1.621486511317E-01 -3.320928948919E-01
40  H    -1.489476769687E-01 -2.494933699315E-01 -2.203769086160E-01
42  H     3.751122053730E-01  1.620553643707E-01  6.170915660248E-02
44  H     4.161277066843E-01  7.598781577590E-02  1.742963225122E-01
46  H    -4.567090756842E-01  1.961615413424E-01  1.566550312087E-01
48  H     1.404959480193E-01  2.878037008162E-03  1.877376876198E-01
50  H     1.403408704246E-01  7.002174062900E-02  3.091535233994E-01
52  H    -1.593493947328E-01  1.850627251886E-02  1.460750508957E-01
54  H    -1.688487582577E-01  8.477091796541E-02  2.672224885402E-01
56  H    -1.032861085578E-01 -6.191787714931E-02  2.610826733618E-01
#END
