# Supplementary material for: Solid-State 19F NMR Chemical Shift in Square-Planar Nickel–Fluoride Complexes Linked by Halogen Bonds
Source: Inorg Chem. 2023 Mar 15;62(12):4835–46. doi: 10.1021/acs.inorgchem.2c04063 (PMC10052355; doi:10.1021/acs.inorgchem.2c04063)
Supplement: Supplementary file 2 — ic2c04063_si_002.zip [file ic2c04063_si_002.zip › Optimizations_CRYSTAL/1pF_HSE06-D3.cif]

data_CSD_CIF_MOLDRAW
_audit_creation_date 04-30-2022
_audit_creation_method MOLDRAW
_chemical_formula_sum 'H60 C36 F10 P4 Ni2 I2'
_chemical_formula_moiety
;
H60 C36 F10 P4 Ni2 I2
;
loop_
_publ_author_name
Ugliengo
_cell_volume 536.2312
_exptl_crystal_density_diffrn ?
_diffrn_ambient_temperature ?
_refine_ls_R_factor_gt ?
_refine_ls_wR_factor_gt ?
_symmetry_space_group_name_H-M 'P 1'
_symmetry_cell_setting triclinic
_symmetry_Int_Tables_number 1
loop_
_symmetry_equiv_pos_site_id
_symmetry_equiv_pos_as_xyz
1 x,y,z
_cell_length_a  9.5298286
_cell_length_b  9.0553856
_cell_length_c  9.5298286
_cell_angle_alpha  132.536646
_cell_angle_beta  107.227767
_cell_angle_gamma  93.706381
_cell_formula_units_Z 1
loop_
_atom_type_symbol
_atom_type_radius_bond
H  .38
C  .77
F  .71
P  1
Ni 1.35
I  1.4
loop_
_atom_site_label
_atom_site_type_symbol
_atom_site_fract_x
_atom_site_fract_y
_atom_site_fract_z
H1   H     -0.8856954510922   0.2166858206339   0.4107363025113
H2   H     -0.3059495181226   -0.2166858206339   0.3976187282739
H3   H     -0.9736320106741   0.05716645008551   0.1368758377781
H4   H     -0.42029061230741   -0.05716645008551   0.4692015392404
H5   H     -0.7679703502416   -0.4551415902907   0.4974331888375
H6   H     -0.54742522087177   0.4551415902907   0.1871712400492
H7   H     -0.8651778716062   0.3863056371124   0.222674604894
H8   H     -0.6636310322184   -0.3863056371124   0.2485164912814
H9   H     -0.7149141894304   0.3295694512824   0.3170294062525
H10   H     -0.51254004502994   -0.3295694512824   0.4555163592872
H11   H     -0.0069182154568001   -0.4937450133626   -0.3152847755216
H12   H     -0.321539762159   0.4937450133626   -0.0131732020942201
H13   H     -0.9600854738144   -0.3465297290485   -0.3653568074748
H14   H     -0.51882707842628   0.3465297290485   -0.1135557447659
H15   H     -0.2980749519546   0.46826465851   -0.4620634615896
H16   H     -0.43032812009959   -0.46826465851   -0.2663396104646
H17   H     -0.2292551744121   -0.3401596295984   -0.4553800669704
H18   H     -0.615220437372   0.3401596295984   -0.3890955448137
H19   H     -0.1639959965341   -0.2674086856538   -0.2154013052778
H20   H     -0.44799261962405   0.2674086856538   -0.3965873108803
H21   H     -0.2927148164511   0.3666566321473   0.1678847983778
H22   H     -0.6987718337696   -0.3666566321473   -0.1593714485985
H23   H     -0.0970658928825001   0.4664074783852   0.2216234200017
H24   H     -0.7447840583834   -0.4664074783852   -0.0634733712676799
H25   H     -0.3357873589096   -0.00439488954602   -0.157642112954
H26   H     -0.653247223408   0.00439488954602   0.1686075306364
H27   H     -0.1386794783923   0.07892170992734   -0.1108309718607
H28   H     -0.6897526817881   -0.07892170992734   0.2823988116803
H29   H     -0.274457956712   0.1709293353218   -0.1739055593257
H30   H     -0.8448348946474   -0.1709293353218   0.05461270796623
H31   H     0.1143045489078   0.2166858206339   0.4107363025113
H32   H     0.6940504818774   -0.2166858206339   0.3976187282739
H33   H     0.0263679893259   0.05716645008551   0.1368758377781
H34   H     0.57970938769259   -0.05716645008551   0.4692015392404
H35   H     0.2320296497584   -0.4551415902907   0.4974331888375
H36   H     0.45257477912823   0.4551415902907   0.1871712400492
H37   H     0.1348221283938   0.3863056371124   0.222674604894
H38   H     0.3363689677816   -0.3863056371124   0.2485164912814
H39   H     0.2850858105696   0.3295694512824   0.3170294062525
H40   H     0.48745995497006   -0.3295694512824   0.4555163592872
H41   H     0.9930817845432   -0.4937450133626   -0.3152847755216
H42   H     0.678460237841   0.4937450133626   -0.0131732020942201
H43   H     0.0399145261855998   -0.3465297290485   -0.3653568074748
H44   H     0.48117292157372   0.3465297290485   -0.1135557447659
H45   H     0.7019250480454   0.46826465851   -0.4620634615896
H46   H     0.56967187990041   -0.46826465851   -0.2663396104646
H47   H     0.7707448255879   -0.3401596295984   -0.4553800669704
H48   H     0.384779562628   0.3401596295984   -0.3890955448137
H49   H     0.8360040034659   -0.2674086856538   -0.2154013052778
H50   H     0.55200738037595   0.2674086856538   -0.3965873108803
H51   H     0.7072851835489   0.3666566321473   0.1678847983778
H52   H     0.3012281662304   -0.3666566321473   -0.1593714485985
H53   H     0.9029341071175   0.4664074783852   0.2216234200017
H54   H     0.2552159416166   -0.4664074783852   -0.0634733712676798
H55   H     0.6642126410904   -0.00439488954602   -0.157642112954
H56   H     0.346752776592   0.00439488954602   0.1686075306364
H57   H     0.8613205216077   0.07892170992734   -0.1108309718607
H58   H     0.3102473182119   -0.07892170992734   0.2823988116803
H59   H     0.725542043288   0.1709293353218   -0.1739055593257
H60   H     0.1551651053526   -0.1709293353218   0.05461270796623
C1   C     -0.132885668247   3.35666471870131E-19   0.367114331753
C2   C     -0.0810146852089001   0.1376105399988   -0.4152048144871
C3   C     -0.0528153544860001   -0.1376105399988   0.2813747747923
C4   C     -0.9577917701544   0.1405345934708   -0.2910362080434
C5   C     -0.9315708015142   -0.1405345934708   0.4016736363748
C6   C     -0.8801887584634   1.35005690714533E-18   -0.3801887584634
C7   C     -0.9355386776786   0.2219229083372   0.2954522989313
C8   C     -0.42647060940588   -0.2219229083372   0.3425384139842
C9   C     -0.8148465910385   0.3801447374243   0.3363892468901
C10   C     -0.54375549053418   -0.3801447374243   0.3050086715373
C11   C     -0.0559876928394002   -0.4688314485174   -0.4139858741574
C12   C     -0.44515442563994   0.4688314485174   -0.0871562443219801
C13   C     -0.1944904368434   -0.3980485482862   -0.3853952084858
C14   C     -0.48734666019959   0.3980485482862   -0.2964418885572
C15   C     -0.1899650714397   0.3245525417145   0.1487214107691
C16   C     -0.6758311309454   -0.3245525417145   -0.0145176131542099
C17   C     -0.2374149505343   0.1304243980307   -0.0873825729564901
C18   C     -0.7178069709872   -0.1304243980307   0.1321606514351
C19   C     0.867114331753   3.35666471870131E-19   0.367114331753
C20   C     0.9189853147911   0.1376105399988   -0.4152048144871
C21   C     0.947184645514   -0.1376105399988   0.2813747747923
C22   C     0.0422082298455999   0.1405345934708   -0.2910362080434
C23   C     0.0684291984857998   -0.1405345934708   0.4016736363748
C24   C     0.1198112415366   1.35005690714533E-18   -0.3801887584634
C25   C     0.0644613223214   0.2219229083372   0.2954522989313
C26   C     0.57352939059412   -0.2219229083372   0.3425384139842
C27   C     0.1851534089615   0.3801447374243   0.3363892468901
C28   C     0.45624450946582   -0.3801447374243   0.3050086715373
C29   C     0.9440123071606   -0.4688314485174   -0.4139858741574
C30   C     0.55484557436006   0.4688314485174   -0.0871562443219801
C31   C     0.8055095631566   -0.3980485482862   -0.3853952084858
C32   C     0.51265333980041   0.3980485482862   -0.2964418885572
C33   C     0.8100349285603   0.3245525417145   0.1487214107691
C34   C     0.3241688690546   -0.3245525417145   -0.0145176131542099
C35   C     0.7625850494657   0.1304243980307   -0.08738257295649
C36   C     0.2821930290128   -0.1304243980307   0.1321606514351
F1   F     -0.46552819783893   7.87195984863431E-19   0.03447180216107
F2   F     -0.1527507801289   0.2761207075885   -0.3164500009309
F3   F     -0.0925707085194002   -0.2761207075885   0.07112851228261
F4   F     -0.9132939945493   0.2823544023656   -0.0808109065661201
F5   F     -0.8631653089317   -0.2823544023656   0.3043516030851
F6   F     0.53447180216107   7.87195984863431E-19   0.0344718021610701
F7   F     0.8472492198711   0.2761207075885   -0.3164500009309
F8   F     0.9074292914806   -0.2761207075885   0.07112851228261
F9   F     0.0867060054506999   0.2823544023656   -0.0808109065661201
F10   F     0.1368346910683   -0.2823544023656   0.3043516030851
P1   P     -0.1202261919827   0.2688009130393   0.3056131476477
P2   P     -0.46318776539164   -0.2688009130393   0.110972894978
P3   P     0.8797738080173   0.2688009130393   0.3056131476477
P4   P     0.53681223460836   -0.2688009130393   0.110972894978
Ni1   Ni     -0.3004923643727   5.63176074953331E-19   0.1995076356273
Ni2   Ni     0.6995076356273   5.63176074953331E-19   0.1995076356273
I1   I     -0.6938486153315   1.09711849249743E-18   -0.1938486153315
I2   I     0.3061513846685   1.09711849249743E-18   -0.1938486153315
#END
