# Supplementary material for: Solid-State 19F NMR Chemical Shift in Square-Planar Nickel–Fluoride Complexes Linked by Halogen Bonds
Source: Inorg Chem. 2023 Mar 15;62(12):4835–46. doi: 10.1021/acs.inorgchem.2c04063 (PMC10052355; doi:10.1021/acs.inorgchem.2c04063)
Supplement: Supplementary file 2 — ic2c04063_si_002.zip [file ic2c04063_si_002.zip › Optimizations_CRYSTAL/3F_HSE06.cif]

data_CSD_CIF_MOLDRAW
_audit_creation_date 05-02-2022
_audit_creation_method MOLDRAW
_chemical_formula_sum 'H240 C144 F48 P16 Ni8'
_chemical_formula_moiety
;
H240 C144 F48 P16 Ni8
;
loop_
_publ_author_name
Ugliengo
_cell_volume 2446.0871
_exptl_crystal_density_diffrn ?
_diffrn_ambient_temperature ?
_refine_ls_R_factor_gt ?
_refine_ls_wR_factor_gt ?
_symmetry_space_group_name_H-M 'P 1'
_symmetry_cell_setting orthorhombic
_symmetry_Int_Tables_number 1
loop_
_symmetry_equiv_pos_site_id
_symmetry_equiv_pos_as_xyz
1 x,y,z
_cell_length_a  9.3449876
_cell_length_b  9.9597635
_cell_length_c  26.2811381
_cell_angle_alpha  90
_cell_angle_beta  90
_cell_angle_gamma  90
_cell_formula_units_Z 1
loop_
_atom_type_symbol
_atom_type_radius_bond
H  .38
C  .77
F  .71
P  1
Ni 1.35
loop_
_atom_site_label
_atom_site_type_symbol
_atom_site_fract_x
_atom_site_fract_y
_atom_site_fract_z
H1   H     -0.9200535521252   0.1534498423218   0.1088286394714
H2   H     -0.57994644787479   -0.1534498423218   -0.3911713605286
H3   H     -0.42005355212521   0.3465501576782   -0.1088286394714
H4   H     -0.0799464478748003   -0.3465501576782   0.3911713605286
H5   H     -0.00706355021200026   0.2479299651402   0.06214016051278
H6   H     -0.492936449788002   -0.2479299651402   -0.4378598394872
H7   H     -0.507063550211998   0.2520700348598   -0.06214016051278
H8   H     -0.992936449788   -0.2520700348598   0.4378598394872
H9   H     -0.7644457799769   0.3439550804532   0.07921446193116
H10   H     -0.7355542200231   -0.3439550804532   -0.4207855380688
H11   H     -0.2644457799769   0.1560449195468   -0.07921446193116
H12   H     -0.2355542200231   -0.1560449195468   0.4207855380688
H13   H     -0.8065072949799   0.3656264476466   0.1441967830409
H14   H     -0.6934927050201   -0.3656264476466   -0.3558032169591
H15   H     -0.3065072949799   0.1343735523534   -0.1441967830409
H16   H     -0.1934927050201   -0.1343735523534   0.3558032169591
H17   H     -0.8951020602611   0.4615272959304   0.09724353290163
H18   H     -0.6048979397389   -0.4615272959304   -0.4027564670984
H19   H     -0.3951020602611   0.03847270406963   -0.09724353290163
H20   H     -0.1048979397389   -0.03847270406963   0.4027564670984
H21   H     -0.2887666239345   0.4453541514056   0.1564964593339
H22   H     -0.2112333760655   -0.4453541514056   -0.3435035406661
H23   H     -0.7887666239345   0.05464584859439   -0.1564964593339
H24   H     -0.7112333760655   -0.05464584859439   0.3435035406661
H25   H     -0.1194017996801   -0.4870625024192   0.1398619205688
H26   H     -0.3805982003199   0.4870625024192   -0.3601380794312
H27   H     -0.6194017996801   -0.0129374975808   -0.1398619205688
H28   H     -0.8805982003199   0.0129374975808   0.3601380794312
H29   H     -0.3004171043248   -0.4491881965942   0.0697718676233
H30   H     -0.1995828956752   0.4491881965942   -0.4302281323767
H31   H     -0.8004171043248   -0.05081180340578   -0.0697718676233
H32   H     -0.6995828956752   0.05081180340578   0.4302281323767
H33   H     -0.3273469159754   0.3754810073748   0.06502420987229
H34   H     -0.1726530840246   -0.3754810073748   -0.4349757901277
H35   H     -0.8273469159754   0.1245189926252   -0.06502420987229
H36   H     -0.6726530840246   -0.1245189926252   0.4349757901277
H37   H     -0.1603522558246   0.4466368511218   0.04823660327364
H38   H     -0.3396477441754   -0.4466368511218   -0.4517633967264
H39   H     -0.6603522558246   0.0533631488782   -0.04823660327364
H40   H     -0.8396477441754   -0.0533631488782   0.4517633967264
H41   H     -0.9815304654272   0.3790214660789   0.2093722387268
H42   H     -0.51846953457277   -0.3790214660789   -0.2906277612732
H43   H     -0.48153046542723   0.1209785339211   -0.2093722387268
H44   H     -0.0184695345728003   -0.1209785339211   0.2906277612732
H45   H     -0.1427704488048   0.3081802177796   0.2321673148953
H46   H     -0.3572295511952   -0.3081802177796   -0.2678326851047
H47   H     -0.6427704488048   0.1918197822204   -0.2321673148953
H48   H     -0.8572295511952   -0.1918197822204   0.2678326851047
H49   H     -0.935497551406   0.179538749529   0.2665227825826
H50   H     -0.56450244859404   -0.179538749529   -0.2334772174174
H51   H     -0.43549755140596   0.320461250471   -0.2665227825826
H52   H     -0.0645024485940003   -0.320461250471   0.2334772174174
H53   H     -0.8711377980354   0.1479681357988   0.2045100148501
H54   H     -0.6288622019646   -0.1479681357988   -0.2954899851499
H55   H     -0.3711377980354   0.3520318642012   -0.2045100148501
H56   H     -0.1288622019646   -0.3520318642012   0.2954899851499
H57   H     -0.0343600620635003   0.07581311213097   0.2244438010315
H58   H     -0.46563993793648   -0.07581311213097   -0.2755561989685
H59   H     -0.53436006206352   0.424186887869   -0.2244438010315
H60   H     -0.9656399379365   -0.424186887869   0.2755561989685
H61   H     -0.7189802692541   -0.0436525470651   0.1453570745189
H62   H     -0.7810197307459   0.0436525470651   -0.3546429254811
H63   H     -0.2189802692541   -0.4563474529349   -0.1453570745189
H64   H     -0.2810197307459   0.4563474529349   0.3546429254811
H65   H     -0.6443171945387   0.1198071319821   0.1439195884171
H66   H     -0.8556828054613   -0.1198071319821   -0.3560804115829
H67   H     -0.1443171945387   0.3801928680179   -0.1439195884171
H68   H     -0.3556828054613   -0.3801928680179   0.3560804115829
H69   H     -0.728292771407   0.05662020109842   0.05648744976924
H70   H     -0.771707228593   -0.05662020109842   -0.4435125502308
H71   H     -0.228292771407   0.4433797989016   -0.05648744976924
H72   H     -0.271707228593   -0.4433797989016   0.4435125502308
H73   H     -0.6210415362718   -0.08906959296144   0.05750104098718
H74   H     -0.8789584637282   0.08906959296144   -0.4424989590128
H75   H     -0.1210415362718   -0.4109304070386   -0.05750104098718
H76   H     -0.3789584637282   0.4109304070386   0.4424989590128
H77   H     -0.53960580082048   0.0710447570655   0.05679280068432
H78   H     -0.9603941991795   -0.0710447570655   -0.4432071993157
H79   H     -0.0396058008205003   0.4289552429345   -0.05679280068432
H80   H     -0.46039419917952   -0.4289552429345   0.4432071993157
H81   H     -0.53321455368844   0.04908237488884   0.2381169725893
H82   H     -0.9667854463116   -0.04908237488884   -0.2618830274107
H83   H     -0.0332145536884003   0.4509176251112   -0.2381169725893
H84   H     -0.46678544631156   -0.4509176251112   0.2618830274107
H85   H     -0.59380792935769   -0.1196331089223   0.2329432093449
H86   H     -0.9061920706423   0.1196331089223   -0.2670567906551
H87   H     -0.0938079293577003   -0.3803668910777   -0.2329432093449
H88   H     -0.40619207064231   0.3803668910777   0.2670567906551
H89   H     -0.40765522657896   -0.1133518623059   0.2980178941775
H90   H     -0.0923447734210003   0.1133518623059   -0.2019821058225
H91   H     -0.907655226579   -0.3866481376941   -0.2980178941775
H92   H     -0.59234477342104   0.3866481376941   0.2019821058225
H93   H     -0.2869395430683   -0.02820679255845   0.2564219367218
H94   H     -0.2130604569317   0.02820679255845   -0.2435780632782
H95   H     -0.7869395430683   -0.4717932074416   -0.2564219367218
H96   H     -0.7130604569317   0.4717932074416   0.2435780632782
H97   H     -0.3354943787864   -0.1977638289303   0.2452618383187
H98   H     -0.1645056212136   0.1977638289303   -0.2547381616813
H99   H     -0.8354943787864   -0.3022361710697   -0.2452618383187
H100   H     -0.6645056212136   0.3022361710697   0.2547381616813
H101   H     -0.41898005866838   -0.2123615455347   0.09586057404629
H102   H     -0.0810199413316003   0.2123615455347   -0.4041394259537
H103   H     -0.9189800586684   -0.2876384544653   -0.09586057404629
H104   H     -0.58101994133162   0.2876384544653   0.4041394259537
H105   H     -0.3406442202377   -0.2532723216093   0.1543523286993
H106   H     -0.1593557797623   0.2532723216093   -0.3456476713007
H107   H     -0.8406442202377   -0.2467276783907   -0.1543523286993
H108   H     -0.6593557797623   0.2467276783907   0.3456476713007
H109   H     -0.58424300240933   -0.3169108058085   0.1897449614953
H110   H     -0.9157569975907   0.3169108058085   -0.3102550385047
H111   H     -0.0842430024093003   -0.1830891941915   -0.1897449614953
H112   H     -0.41575699759067   0.1830891941915   0.3102550385047
H113   H     -0.54156028809324   -0.4113701555386   0.134933241718
H114   H     -0.9584397119068   0.4113701555386   -0.365066758282
H115   H     -0.0415602880932003   -0.08862984446138   -0.134933241718
H116   H     -0.45843971190676   0.08862984446138   0.365066758282
H117   H     -0.6632490344152   -0.2774023688035   0.1303869794812
H118   H     -0.8367509655848   0.2774023688035   -0.3696130205188
H119   H     -0.1632490344152   -0.2225976311965   -0.1303869794812
H120   H     -0.3367509655848   0.2225976311965   0.3696130205188
H121   H     0.0799464478747997   0.1534498423218   0.1088286394714
H122   H     0.42005355212521   -0.1534498423218   -0.3911713605286
H123   H     0.57994644787479   0.3465501576782   -0.1088286394714
H124   H     0.9200535521252   -0.3465501576782   0.3911713605286
H125   H     0.992936449788   0.2479299651402   0.06214016051278
H126   H     0.507063550211998   -0.2479299651402   -0.4378598394872
H127   H     0.492936449788002   0.2520700348598   -0.06214016051278
H128   H     0.00706355021199969   -0.2520700348598   0.4378598394872
H129   H     0.2355542200231   0.3439550804532   0.07921446193116
H130   H     0.2644457799769   -0.3439550804532   -0.4207855380688
H131   H     0.7355542200231   0.1560449195468   -0.07921446193116
H132   H     0.7644457799769   -0.1560449195468   0.4207855380688
H133   H     0.1934927050201   0.3656264476466   0.1441967830409
H134   H     0.3065072949799   -0.3656264476466   -0.3558032169591
H135   H     0.6934927050201   0.1343735523534   -0.1441967830409
H136   H     0.8065072949799   -0.1343735523534   0.3558032169591
H137   H     0.1048979397389   0.4615272959304   0.09724353290163
H138   H     0.3951020602611   -0.4615272959304   -0.4027564670984
H139   H     0.6048979397389   0.03847270406963   -0.09724353290163
H140   H     0.8951020602611   -0.03847270406963   0.4027564670984
H141   H     0.7112333760655   0.4453541514056   0.1564964593339
H142   H     0.7887666239345   -0.4453541514056   -0.3435035406661
H143   H     0.2112333760655   0.05464584859439   -0.1564964593339
H144   H     0.2887666239345   -0.05464584859439   0.3435035406661
H145   H     0.8805982003199   -0.4870625024192   0.1398619205688
H146   H     0.6194017996801   0.4870625024192   -0.3601380794312
H147   H     0.3805982003199   -0.0129374975808   -0.1398619205688
H148   H     0.1194017996801   0.0129374975808   0.3601380794312
H149   H     0.6995828956752   -0.4491881965942   0.0697718676233
H150   H     0.8004171043248   0.4491881965942   -0.4302281323767
H151   H     0.1995828956752   -0.05081180340578   -0.0697718676233
H152   H     0.3004171043248   0.05081180340578   0.4302281323767
H153   H     0.6726530840246   0.3754810073748   0.06502420987229
H154   H     0.8273469159754   -0.3754810073748   -0.4349757901277
H155   H     0.1726530840246   0.1245189926252   -0.06502420987229
H156   H     0.3273469159754   -0.1245189926252   0.4349757901277
H157   H     0.8396477441754   0.4466368511218   0.04823660327364
H158   H     0.6603522558246   -0.4466368511218   -0.4517633967264
H159   H     0.3396477441754   0.0533631488782   -0.04823660327364
H160   H     0.1603522558246   -0.0533631488782   0.4517633967264
H161   H     0.0184695345727998   0.3790214660789   0.2093722387268
H162   H     0.48153046542723   -0.3790214660789   -0.2906277612732
H163   H     0.51846953457277   0.1209785339211   -0.2093722387268
H164   H     0.9815304654272   -0.1209785339211   0.2906277612732
H165   H     0.8572295511952   0.3081802177796   0.2321673148953
H166   H     0.6427704488048   -0.3081802177796   -0.2678326851047
H167   H     0.3572295511952   0.1918197822204   -0.2321673148953
H168   H     0.1427704488048   -0.1918197822204   0.2678326851047
H169   H     0.0645024485939997   0.179538749529   0.2665227825826
H170   H     0.43549755140596   -0.179538749529   -0.2334772174174
H171   H     0.56450244859404   0.320461250471   -0.2665227825826
H172   H     0.935497551406   -0.320461250471   0.2334772174174
H173   H     0.1288622019646   0.1479681357988   0.2045100148501
H174   H     0.3711377980354   -0.1479681357988   -0.2954899851499
H175   H     0.6288622019646   0.3520318642012   -0.2045100148501
H176   H     0.8711377980354   -0.3520318642012   0.2954899851499
H177   H     0.9656399379365   0.07581311213097   0.2244438010315
H178   H     0.53436006206352   -0.07581311213097   -0.2755561989685
H179   H     0.46563993793648   0.424186887869   -0.2244438010315
H180   H     0.0343600620634998   -0.424186887869   0.2755561989685
H181   H     0.2810197307459   -0.0436525470651   0.1453570745189
H182   H     0.2189802692541   0.0436525470651   -0.3546429254811
H183   H     0.7810197307459   -0.4563474529349   -0.1453570745189
H184   H     0.7189802692541   0.4563474529349   0.3546429254811
H185   H     0.3556828054613   0.1198071319821   0.1439195884171
H186   H     0.1443171945387   -0.1198071319821   -0.3560804115829
H187   H     0.8556828054613   0.3801928680179   -0.1439195884171
H188   H     0.6443171945387   -0.3801928680179   0.3560804115829
H189   H     0.271707228593   0.05662020109842   0.05648744976924
H190   H     0.228292771407   -0.05662020109842   -0.4435125502308
H191   H     0.771707228593   0.4433797989016   -0.05648744976924
H192   H     0.728292771407   -0.4433797989016   0.4435125502308
H193   H     0.3789584637282   -0.08906959296144   0.05750104098718
H194   H     0.1210415362718   0.08906959296144   -0.4424989590128
H195   H     0.8789584637282   -0.4109304070386   -0.05750104098718
H196   H     0.6210415362718   0.4109304070386   0.4424989590128
H197   H     0.46039419917952   0.0710447570655   0.05679280068432
H198   H     0.0396058008204997   -0.0710447570655   -0.4432071993157
H199   H     0.9603941991795   0.4289552429345   -0.05679280068432
H200   H     0.53960580082048   -0.4289552429345   0.4432071993157
H201   H     0.46678544631156   0.04908237488884   0.2381169725893
H202   H     0.0332145536883997   -0.04908237488884   -0.2618830274107
H203   H     0.9667854463116   0.4509176251112   -0.2381169725893
H204   H     0.53321455368844   -0.4509176251112   0.2618830274107
H205   H     0.40619207064231   -0.1196331089223   0.2329432093449
H206   H     0.0938079293576997   0.1196331089223   -0.2670567906551
H207   H     0.9061920706423   -0.3803668910777   -0.2329432093449
H208   H     0.59380792935769   0.3803668910777   0.2670567906551
H209   H     0.59234477342104   -0.1133518623059   0.2980178941775
H210   H     0.907655226579   0.1133518623059   -0.2019821058225
H211   H     0.0923447734209997   -0.3866481376941   -0.2980178941775
H212   H     0.40765522657896   0.3866481376941   0.2019821058225
H213   H     0.7130604569317   -0.02820679255845   0.2564219367218
H214   H     0.7869395430683   0.02820679255845   -0.2435780632782
H215   H     0.2130604569317   -0.4717932074416   -0.2564219367218
H216   H     0.2869395430683   0.4717932074416   0.2435780632782
H217   H     0.6645056212136   -0.1977638289303   0.2452618383187
H218   H     0.8354943787864   0.1977638289303   -0.2547381616813
H219   H     0.1645056212136   -0.3022361710697   -0.2452618383187
H220   H     0.3354943787864   0.3022361710697   0.2547381616813
H221   H     0.58101994133162   -0.2123615455347   0.09586057404629
H222   H     0.9189800586684   0.2123615455347   -0.4041394259537
H223   H     0.0810199413315996   -0.2876384544653   -0.09586057404629
H224   H     0.41898005866838   0.2876384544653   0.4041394259537
H225   H     0.6593557797623   -0.2532723216093   0.1543523286993
H226   H     0.8406442202377   0.2532723216093   -0.3456476713007
H227   H     0.1593557797623   -0.2467276783907   -0.1543523286993
H228   H     0.3406442202377   0.2467276783907   0.3456476713007
H229   H     0.41575699759067   -0.3169108058085   0.1897449614953
H230   H     0.0842430024092997   0.3169108058085   -0.3102550385047
H231   H     0.9157569975907   -0.1830891941915   -0.1897449614953
H232   H     0.58424300240933   0.1830891941915   0.3102550385047
H233   H     0.45843971190676   -0.4113701555386   0.134933241718
H234   H     0.0415602880931997   0.4113701555386   -0.365066758282
H235   H     0.9584397119068   -0.08862984446138   -0.134933241718
H236   H     0.54156028809324   0.08862984446138   0.365066758282
H237   H     0.3367509655848   -0.2774023688035   0.1303869794812
H238   H     0.1632490344152   0.2774023688035   -0.3696130205188
H239   H     0.8367509655848   -0.2225976311965   -0.1303869794812
H240   H     0.6632490344152   0.2225976311965   0.3696130205188
C1   C     -0.1846397730641   -0.004402205380065   0.1002502411684
C2   C     -0.3153602269359   0.004402205380065   -0.3997497588316
C3   C     -0.6846397730641   -0.4955977946199   -0.1002502411684
C4   C     -0.8153602269359   0.4955977946199   0.3997497588316
C5   C     -0.0966623534469003   -0.1069809819516   0.1169417272134
C6   C     -0.40333764655308   0.1069809819516   -0.3830582727866
C7   C     -0.59666235344692   -0.3930190180484   -0.1169417272134
C8   C     -0.9033376465531   0.3930190180484   0.3830582727866
C9   C     -0.0168226213749003   -0.1876130135256   0.0848169374957
C10   C     -0.48317737862513   0.1876130135256   -0.4151830625043
C11   C     -0.51682262137487   -0.3123869864744   -0.0848169374957
C12   C     -0.9831773786251   0.3123869864744   0.4151830625043
C13   C     -0.0244139217962003   -0.1667843315444   0.03287705292873
C14   C     -0.47558607820376   0.1667843315444   -0.4671229470713
C15   C     -0.52441392179624   -0.3332156684556   -0.03287705292873
C16   C     -0.9755860782038   0.3332156684556   0.4671229470713
C17   C     -0.1115738609565   -0.06591417689102   0.01421323386719
C18   C     -0.3884261390435   0.06591417689102   -0.4857867661328
C19   C     -0.6115738609565   -0.434085823109   -0.01421323386719
C20   C     -0.8884261390435   0.434085823109   0.4857867661328
C21   C     -0.1888176207688   0.0122075348293   0.04800788623539
C22   C     -0.3111823792312   -0.0122075348293   -0.4519921137646
C23   C     -0.6888176207688   0.4877924651707   -0.04800788623539
C24   C     -0.8111823792312   -0.4877924651707   0.4519921137646
C25   C     -0.9649223008418   0.2529395802123   0.1009988775422
C26   C     -0.53507769915822   -0.2529395802123   -0.3990011224578
C27   C     -0.46492230084178   0.2470604197877   -0.1009988775422
C28   C     -0.0350776991582003   -0.2470604197877   0.3990011224578
C29   C     -0.8521068948377   0.3620652709645   0.1058938730052
C30   C     -0.6478931051623   -0.3620652709645   -0.3941061269948
C31   C     -0.3521068948377   0.1379347290355   -0.1058938730052
C32   C     -0.1478931051623   -0.1379347290355   0.3941061269948
C33   C     -0.1991780335974   0.4367229449679   0.1298460413607
C34   C     -0.3008219664026   -0.4367229449679   -0.3701539586393
C35   C     -0.6991780335974   0.06327705503211   -0.1298460413607
C36   C     -0.8008219664026   -0.06327705503211   0.3701539586393
C37   C     -0.249446949254   0.4529496429134   0.07514479090104
C38   C     -0.250553050746   -0.4529496429134   -0.424855209099
C39   C     -0.749446949254   0.04705035708657   -0.07514479090104
C40   C     -0.750553050746   -0.04705035708657   0.424855209099
C41   C     -0.0489220027288002   0.2890895060189   0.2083127828276
C42   C     -0.45107799727118   -0.2890895060189   -0.2916872171724
C43   C     -0.54892200272882   0.2109104939811   -0.2083127828276
C44   C     -0.9510779972712   -0.2109104939811   0.2916872171724
C45   C     -0.9679904055701   0.1660370255805   0.2268900525799
C46   C     -0.53200959442991   -0.1660370255805   -0.2731099474201
C47   C     -0.46799040557009   0.3339629744195   -0.2268900525799
C48   C     -0.0320095944299002   -0.3339629744195   0.2731099474201
C49   C     -0.6312737732756   0.01697047282617   0.1298718364352
C50   C     -0.8687262267244   -0.01697047282617   -0.3701281635648
C51   C     -0.1312737732756   0.4830295271738   -0.1298718364352
C52   C     -0.3687262267244   -0.4830295271738   0.3701281635648
C53   C     -0.6297662407015   0.0135758059866   0.07198119753321
C54   C     -0.8702337592985   -0.0135758059866   -0.4280188024668
C55   C     -0.1297662407015   0.4864241940134   -0.07198119753321
C56   C     -0.3702337592985   -0.4864241940134   0.4280188024668
C57   C     -0.502228289146359   -0.05284120489762   0.227151473685
C58   C     -0.9977717108536   0.05284120489762   -0.272848526315
C59   C     -0.00222828914640026   -0.4471587951024   -0.227151473685
C60   C     -0.497771710853641   0.4471587951024   0.272848526315
C61   C     -0.3750637659747   -0.1003678468024   0.2584098873974
C62   C     -0.1249362340253   0.1003678468024   -0.2415901126026
C63   C     -0.8750637659747   -0.3996321531976   -0.2584098873974
C64   C     -0.6249362340253   0.3996321531976   0.2415901126026
C65   C     -0.43975833830452   -0.217026803942   0.1368269992654
C66   C     -0.0602416616955003   0.217026803942   -0.3631730007346
C67   C     -0.9397583383045   -0.282973196058   -0.1368269992654
C68   C     -0.56024166169548   0.282973196058   0.3631730007346
C69   C     -0.56430756115801   -0.3100510836779   0.1488215229829
C70   C     -0.935692438842   0.3100510836779   -0.3511784770171
C71   C     -0.0643075611580003   -0.1899489163221   -0.1488215229829
C72   C     -0.43569243884199   0.1899489163221   0.3511784770171
C73   C     0.8153602269359   -0.004402205380065   0.1002502411684
C74   C     0.6846397730641   0.004402205380065   -0.3997497588316
C75   C     0.3153602269359   -0.4955977946199   -0.1002502411684
C76   C     0.1846397730641   0.4955977946199   0.3997497588316
C77   C     0.9033376465531   -0.1069809819516   0.1169417272134
C78   C     0.59666235344692   0.1069809819516   -0.3830582727866
C79   C     0.40333764655308   -0.3930190180484   -0.1169417272134
C80   C     0.0966623534468998   0.3930190180484   0.3830582727866
C81   C     0.9831773786251   -0.1876130135256   0.0848169374957
C82   C     0.51682262137487   0.1876130135256   -0.4151830625043
C83   C     0.48317737862513   -0.3123869864744   -0.0848169374957
C84   C     0.0168226213748996   0.3123869864744   0.4151830625043
C85   C     0.9755860782038   -0.1667843315444   0.03287705292873
C86   C     0.52441392179624   0.1667843315444   -0.4671229470713
C87   C     0.47558607820376   -0.3332156684556   -0.03287705292873
C88   C     0.0244139217961998   0.3332156684556   0.4671229470713
C89   C     0.8884261390435   -0.06591417689102   0.01421323386719
C90   C     0.6115738609565   0.06591417689102   -0.4857867661328
C91   C     0.3884261390435   -0.434085823109   -0.01421323386719
C92   C     0.1115738609565   0.434085823109   0.4857867661328
C93   C     0.8111823792312   0.0122075348293   0.04800788623539
C94   C     0.6888176207688   -0.0122075348293   -0.4519921137646
C95   C     0.3111823792312   0.4877924651707   -0.04800788623539
C96   C     0.1888176207688   -0.4877924651707   0.4519921137646
C97   C     0.0350776991581997   0.2529395802123   0.1009988775422
C98   C     0.46492230084178   -0.2529395802123   -0.3990011224578
C99   C     0.53507769915822   0.2470604197877   -0.1009988775422
C100   C     0.9649223008418   -0.2470604197877   0.3990011224578
C101   C     0.1478931051623   0.3620652709645   0.1058938730052
C102   C     0.3521068948377   -0.3620652709645   -0.3941061269948
C103   C     0.6478931051623   0.1379347290355   -0.1058938730052
C104   C     0.8521068948377   -0.1379347290355   0.3941061269948
C105   C     0.8008219664026   0.4367229449679   0.1298460413607
C106   C     0.6991780335974   -0.4367229449679   -0.3701539586393
C107   C     0.3008219664026   0.06327705503211   -0.1298460413607
C108   C     0.1991780335974   -0.06327705503211   0.3701539586393
C109   C     0.750553050746   0.4529496429134   0.07514479090104
C110   C     0.749446949254   -0.4529496429134   -0.424855209099
C111   C     0.250553050746   0.04705035708657   -0.07514479090104
C112   C     0.249446949254   -0.04705035708657   0.424855209099
C113   C     0.9510779972712   0.2890895060189   0.2083127828276
C114   C     0.54892200272882   -0.2890895060189   -0.2916872171724
C115   C     0.45107799727118   0.2109104939811   -0.2083127828276
C116   C     0.0489220027287997   -0.2109104939811   0.2916872171724
C117   C     0.0320095944298997   0.1660370255805   0.2268900525799
C118   C     0.46799040557009   -0.1660370255805   -0.2731099474201
C119   C     0.53200959442991   0.3339629744195   -0.2268900525799
C120   C     0.9679904055701   -0.3339629744195   0.2731099474201
C121   C     0.3687262267244   0.01697047282617   0.1298718364352
C122   C     0.1312737732756   -0.01697047282617   -0.3701281635648
C123   C     0.8687262267244   0.4830295271738   -0.1298718364352
C124   C     0.6312737732756   -0.4830295271738   0.3701281635648
C125   C     0.3702337592985   0.0135758059866   0.07198119753321
C126   C     0.1297662407015   -0.0135758059866   -0.4280188024668
C127   C     0.8702337592985   0.4864241940134   -0.07198119753321
C128   C     0.6297662407015   -0.4864241940134   0.4280188024668
C129   C     0.497771710853641   -0.05284120489762   0.227151473685
C130   C     0.00222828914639979   0.05284120489762   -0.272848526315
C131   C     0.9977717108536   -0.4471587951024   -0.227151473685
C132   C     0.502228289146359   0.4471587951024   0.272848526315
C133   C     0.6249362340253   -0.1003678468024   0.2584098873974
C134   C     0.8750637659747   0.1003678468024   -0.2415901126026
C135   C     0.1249362340253   -0.3996321531976   -0.2584098873974
C136   C     0.3750637659747   0.3996321531976   0.2415901126026
C137   C     0.56024166169548   -0.217026803942   0.1368269992654
C138   C     0.9397583383045   0.217026803942   -0.3631730007346
C139   C     0.0602416616954997   -0.282973196058   -0.1368269992654
C140   C     0.43975833830452   0.282973196058   0.3631730007346
C141   C     0.43569243884199   -0.3100510836779   0.1488215229829
C142   C     0.0643075611579997   0.3100510836779   -0.3511784770171
C143   C     0.935692438842   -0.1899489163221   -0.1488215229829
C144   C     0.56430756115801   0.1899489163221   0.3511784770171
F1   F     -0.3852367986941   0.2192179895244   0.1889738703616
F2   F     -0.1147632013059   -0.2192179895244   -0.3110261296384
F3   F     -0.8852367986941   0.2807820104756   -0.1889738703616
F4   F     -0.6147632013059   -0.2807820104756   0.3110261296384
F5   F     -0.0856842164558003   -0.1330739612289   0.1672655501915
F6   F     -0.41431578354421   0.1330739612289   -0.3327344498085
F7   F     -0.58568421645579   -0.3669260387711   -0.1672655501915
F8   F     -0.9143157835442   0.3669260387711   0.3327344498085
F9   F     -0.9331137421865   -0.2853403272483   0.1030971818283
F10   F     -0.56688625781351   0.2853403272483   -0.3969028181717
F11   F     -0.43311374218649   -0.2146596727517   -0.1030971818283
F12   F     -0.0668862578135003   0.2146596727517   0.3969028181717
F13   F     -0.9484767045369   -0.2432279453817   0.001024626648002
F14   F     -0.55152329546315   0.2432279453817   -0.498975373352
F15   F     -0.44847670453685   -0.2567720546183   -0.001024626648002
F16   F     -0.0515232954631003   0.2567720546183   0.498975373352
F17   F     -0.1185714913922   -0.04556170418383   -0.03591176704895
F18   F     -0.3814285086078   0.04556170418383   0.464088232951
F19   F     -0.6185714913922   -0.4544382958162   0.03591176704895
F20   F     -0.8814285086078   0.4544382958162   -0.464088232951
F21   F     -0.2701205341193   0.1106236488314   0.02765369014579
F22   F     -0.2298794658807   -0.1106236488314   -0.4723463098542
F23   F     -0.7701205341193   0.3893763511686   -0.02765369014579
F24   F     -0.7298794658807   -0.3893763511686   0.4723463098542
F25   F     0.6147632013059   0.2192179895244   0.1889738703616
F26   F     0.8852367986941   -0.2192179895244   -0.3110261296384
F27   F     0.1147632013059   0.2807820104756   -0.1889738703616
F28   F     0.3852367986941   -0.2807820104756   0.3110261296384
F29   F     0.9143157835442   -0.1330739612289   0.1672655501915
F30   F     0.58568421645579   0.1330739612289   -0.3327344498085
F31   F     0.41431578354421   -0.3669260387711   -0.1672655501915
F32   F     0.0856842164557998   0.3669260387711   0.3327344498085
F33   F     0.0668862578134998   -0.2853403272483   0.1030971818283
F34   F     0.43311374218649   0.2853403272483   -0.3969028181717
F35   F     0.56688625781351   -0.2146596727517   -0.1030971818283
F36   F     0.9331137421865   0.2146596727517   0.3969028181717
F37   F     0.0515232954630997   -0.2432279453817   0.001024626648002
F38   F     0.44847670453685   0.2432279453817   -0.498975373352
F39   F     0.55152329546315   -0.2567720546183   -0.001024626648002
F40   F     0.9484767045369   0.2567720546183   0.498975373352
F41   F     0.8814285086078   -0.04556170418383   -0.03591176704895
F42   F     0.6185714913922   0.04556170418383   0.464088232951
F43   F     0.3814285086078   -0.4544382958162   0.03591176704895
F44   F     0.1185714913922   0.4544382958162   -0.464088232951
F45   F     0.7298794658807   0.1106236488314   0.02765369014579
F46   F     0.7701205341193   -0.1106236488314   -0.4723463098542
F47   F     0.2298794658807   0.3893763511686   -0.02765369014579
F48   F     0.2701205341193   -0.3893763511686   0.4723463098542
P1   P     -0.1225561230743   0.2689862940426   0.1433270684351
P2   P     -0.3774438769257   -0.2689862940426   -0.3566729315649
P3   P     -0.6225561230743   0.2310137059574   -0.1433270684351
P4   P     -0.8774438769257   -0.2310137059574   0.3566729315649
P5   P     -0.46081870296699   -0.04106011474665   0.1585439757121
P6   P     -0.0391812970330003   0.04106011474665   -0.3414560242879
P7   P     -0.960818702967   -0.4589398852534   -0.1585439757121
P8   P     -0.53918129703301   0.4589398852534   0.3414560242879
P9   P     0.8774438769257   0.2689862940426   0.1433270684351
P10   P     0.6225561230743   -0.2689862940426   -0.3566729315649
P11   P     0.3774438769257   0.2310137059574   -0.1433270684351
P12   P     0.1225561230743   -0.2310137059574   0.3566729315649
P13   P     0.53918129703301   -0.04106011474665   0.1585439757121
P14   P     0.960818702967   0.04106011474665   -0.3414560242879
P15   P     0.0391812970329997   -0.4589398852534   -0.1585439757121
P16   P     0.46081870296699   0.4589398852534   0.3414560242879
Ni1   Ni     -0.287077217004   0.1077544047539   0.1453881507259
Ni2   Ni     -0.212922782996   -0.1077544047539   -0.3546118492741
Ni3   Ni     -0.787077217004   0.3922455952461   -0.1453881507259
Ni4   Ni     -0.712922782996   -0.3922455952461   0.3546118492741
Ni5   Ni     0.712922782996   0.1077544047539   0.1453881507259
Ni6   Ni     0.787077217004   -0.1077544047539   -0.3546118492741
Ni7   Ni     0.212922782996   0.3922455952461   -0.1453881507259
Ni8   Ni     0.287077217004   -0.3922455952461   0.3546118492741
#END
