# Supplementary material for: Solid-State 19F NMR Chemical Shift in Square-Planar Nickel–Fluoride Complexes Linked by Halogen Bonds
Source: Inorg Chem. 2023 Mar 15;62(12):4835–46. doi: 10.1021/acs.inorgchem.2c04063 (PMC10052355; doi:10.1021/acs.inorgchem.2c04063)
Supplement: Supplementary file 2 — ic2c04063_si_002.zip [file ic2c04063_si_002.zip › Optimizations_CRYSTAL/1pF_HSE06.cif]

data_CSD_CIF_MOLDRAW
_audit_creation_date 04-30-2022
_audit_creation_method MOLDRAW
_chemical_formula_sum 'H60 C36 F10 P4 Ni2 I2'
_chemical_formula_moiety
;
H60 C36 F10 P4 Ni2 I2
;
loop_
_publ_author_name
Ugliengo
_cell_volume 613.7562
_exptl_crystal_density_diffrn ?
_diffrn_ambient_temperature ?
_refine_ls_R_factor_gt ?
_refine_ls_wR_factor_gt ?
_symmetry_space_group_name_H-M 'P 1'
_symmetry_cell_setting triclinic
_symmetry_Int_Tables_number 1
loop_
_symmetry_equiv_pos_site_id
_symmetry_equiv_pos_as_xyz
1 x,y,z
_cell_length_a  10.0827671
_cell_length_b  9.179944
_cell_length_c  10.0827671
_cell_angle_alpha  129.212637
_cell_angle_beta  111.490574
_cell_angle_gamma  93.65621
_cell_formula_units_Z 1
loop_
_atom_type_symbol
_atom_type_radius_bond
H  .38
C  .77
F  .71
P  1
Ni 1.35
I  1.4
loop_
_atom_site_label
_atom_site_type_symbol
_atom_site_fract_x
_atom_site_fract_y
_atom_site_fract_z
H1   H     -0.878814108773201   0.242189527664099   0.4272917143245
H2   H     -0.3148978133396   -0.242189527664099   0.3789963635626
H3   H     -0.974935775388901   0.07934018948201   0.1670956879547
H4   H     -0.412244501527361   -0.07934018948201   0.445724035129099
H5   H     -0.7905427529353   -0.4484607013159   0.4802962550748
H6   H     -0.5712430436093   0.4484607013159   0.157917948380601
H7   H     -0.891360412226001   0.384420632130599   0.2167637267006
H8   H     -0.66765690543   -0.384420632130599   0.224218955643401
H9   H     -0.7307589114613   0.359972332472899   0.336406689769199
H10   H     -0.52356564270374   -0.359972332472899   0.409268756065801
H11   H     -0.994170293511299   0.488468099405299   -0.3416089220314
H12   H     -0.3300770214367   -0.488468099405299   0.0173616070834606
H13   H     -0.969556374454701   -0.368200580834899   -0.3975126928433
H14   H     -0.52931211200842   0.368200580834899   -0.1013557936198
H15   H     -0.276383942892901   0.4379473293664   -0.461755705350701
H16   H     -0.3997030347171   -0.4379473293664   -0.214331272259299
H17   H     -0.2498892440402   -0.40862204994   0.4927506591081
H18   H     -0.59862729095187   0.40862204994   -0.341267194100201
H19   H     -0.1472720526915   -0.2984588707504   -0.2593640034125
H20   H     -0.460905132662131   0.2984588707504   -0.348813181941101
H21   H     -0.309121065188601   0.3290553486698   0.143670693418
H22   H     -0.6853846552517   -0.3290553486698   -0.1381764138584
H23   H     -0.1202988245973   0.4500779995889   0.2104884866328
H24   H     -0.7395895129561   -0.4500779995889   -0.0703768241861803
H25   H     -0.335538594871601   -0.01334746963722   -0.1414133218333
H26   H     -0.628065852196101   0.01334746963722   0.177808874765599
H27   H     -0.1478291470491   0.0979921602195   -0.0848029804827501
H28   H     -0.6827951407022   -0.0979921602195   0.2541786927314
H29   H     -0.3005437003139   0.1579032160549   -0.1657317074154
H30   H     -0.8236349234703   -0.1579032160549   0.0415530836312199
H31   H     0.1211858912268   0.242189527664099   0.4272917143245
H32   H     0.6851021866604   -0.242189527664099   0.378996363562601
H33   H     0.0250642246110998   0.07934018948201   0.1670956879547
H34   H     0.58775549847264   -0.07934018948201   0.4457240351291
H35   H     0.2094572470647   -0.4484607013159   0.4802962550748
H36   H     0.4287569563907   0.4484607013159   0.1579179483806
H37   H     0.108639587773999   0.384420632130599   0.216763726700599
H38   H     0.33234309457   -0.384420632130599   0.224218955643401
H39   H     0.2692410885387   0.359972332472899   0.3364066897692
H40   H     0.47643435729626   -0.359972332472899   0.4092687560658
H41   H     0.00582970648869923   0.488468099405299   -0.341608922031401
H42   H     0.6699229785633   -0.488468099405299   0.0173616070834604
H43   H     0.0304436255453004   -0.368200580834899   -0.397512692843299
H44   H     0.470687887991579   0.368200580834899   -0.1013557936198
H45   H     0.7236160571071   0.4379473293664   -0.4617557053507
H46   H     0.6002969652829   -0.4379473293664   -0.2143312722593
H47   H     0.7501107559598   -0.40862204994   0.492750659108101
H48   H     0.40137270904813   0.40862204994   -0.3412671941002
H49   H     0.8527279473085   -0.2984588707504   -0.2593640034125
H50   H     0.53909486733787   0.2984588707504   -0.3488131819411
H51   H     0.6908789348114   0.3290553486698   0.143670693417999
H52   H     0.3146153447483   -0.3290553486698   -0.1381764138584
H53   H     0.879701175402701   0.4500779995889   0.210488486632801
H54   H     0.2604104870439   -0.4500779995889   -0.0703768241861803
H55   H     0.6644614051284   -0.01334746963722   -0.1414133218333
H56   H     0.3719341478039   0.01334746963722   0.1778088747656
H57   H     0.8521708529509   0.0979921602195   -0.0848029804827508
H58   H     0.317204859297799   -0.0979921602195   0.2541786927314
H59   H     0.6994562996861   0.1579032160549   -0.1657317074154
H60   H     0.176365076529699   -0.1579032160549   0.0415530836312194
C1   C     -0.126118661210301   -1.27481451035545E-17   0.3738813387897
C2   C     -0.0788495903665002   0.1142058112537   -0.4275456243638
C3   C     -0.0417514356175003   -0.1142058112537   0.3069445983798
C4   C     -0.957828628988   0.1144931171292   -0.3044303436523
C5   C     -0.918923460781501   -0.1144931171292   0.4276782538827
C6   C     -0.8743195381974   1.17396213732455E-17   -0.3743195381974
C7   C     -0.939094563093601   0.236698736180399   0.308096839614999
C8   C     -0.42860189656532   -0.236698736180399   0.324206700726
C9   C     -0.833077476578401   0.3925934739211   0.3377784201
C10   C     -0.554815053821131   -0.3925934739211   0.2743290495005
C11   C     -0.0554515277766   -0.491381763042599   -0.4401016895944
C12   C     -0.448719926551731   0.491381763042599   -0.064069764733981
C13   C     -0.1899934878312   -0.4374856957488   -0.4164243179287
C14   C     -0.47893862217982   0.4374856957488   -0.2525077920824
C15   C     -0.2045790775157   0.3065508848904   0.1408621666514
C16   C     -0.665688718239   -0.3065508848904   -0.0111299624060802
C17   C     -0.2491956742709   0.1261488938812   -0.0751497150029402
C18   C     -0.701298608884101   -0.1261488938812   0.1246554318479
C19   C     0.8738813387897   -1.27481451035545E-17   0.3738813387897
C20   C     0.921150409633499   0.1142058112537   -0.4275456243638
C21   C     0.9582485643825   -0.1142058112537   0.3069445983798
C22   C     0.0421713710119999   0.1144931171292   -0.304430343652301
C23   C     0.0810765392184994   -0.1144931171292   0.4276782538827
C24   C     0.1256804618026   1.17396213732455E-17   -0.374319538197401
C25   C     0.0609054369063996   0.236698736180399   0.308096839615
C26   C     0.57139810343468   -0.236698736180399   0.324206700726001
C27   C     0.1669225234216   0.3925934739211   0.3377784201
C28   C     0.44518494617887   -0.3925934739211   0.2743290495005
C29   C     0.944548472223395   -0.491381763042599   -0.440101689594401
C30   C     0.55128007344827   0.491381763042599   -0.0640697647339805
C31   C     0.8100065121688   -0.4374856957488   -0.4164243179287
C32   C     0.52106137782018   0.4374856957488   -0.2525077920824
C33   C     0.7954209224843   0.3065508848904   0.1408621666514
C34   C     0.334311281761   -0.3065508848904   -0.0111299624060803
C35   C     0.7508043257291   0.1261488938812   -0.0751497150029404
C36   C     0.2987013911159   -0.1261488938812   0.1246554318479
F1   F     -0.45549617578165   -2.02884909558652E-18   0.0445038242183498
F2   F     -0.1539168667859   0.2305393560019   -0.3475576310561
F3   F     -0.0780969870580002   -0.2305393560019   0.1155437772122
F4   F     -0.9217772476654   0.2270264746457   -0.1149455450783
F5   F     -0.841972019724   -0.2270264746457   0.351196277688899
F6   F     0.54450382421835   -2.02884909558652E-18   0.0445038242183503
F7   F     0.8460831332141   0.2305393560019   -0.3475576310561
F8   F     0.921903012942   -0.2305393560019   0.1155437772122
F9   F     0.0782227523346   0.2270264746457   -0.114945545078299
F10   F     0.158027980276   -0.2270264746457   0.3511962776889
P1   P     -0.1221729644926   0.2606161481649   0.3018118907317
P2   P     -0.45880425743321   -0.2606161481649   0.1172108873425
P3   P     0.8778270355074   0.2606161481649   0.301811890731701
P4   P     0.54119574256679   -0.2606161481649   0.1172108873425
Ni1   Ni     -0.2925404860941   -6.68585636935851E-18   0.2074595139059
Ni2   Ni     0.7074595139059   -6.68585636935851E-18   0.2074595139059
I1   I     -0.6887592631379   5.62198835255747E-18   -0.1887592631379
I2   I     0.3112407368621   5.62198835255747E-18   -0.1887592631379
#END
