# Supplementary material for: Solid-State 19F NMR Chemical Shift in Square-Planar Nickel–Fluoride Complexes Linked by Halogen Bonds
Source: Inorg Chem. 2023 Mar 15;62(12):4835–46. doi: 10.1021/acs.inorgchem.2c04063 (PMC10052355; doi:10.1021/acs.inorgchem.2c04063)
Supplement: Supplementary file 2 — ic2c04063_si_002.zip [file ic2c04063_si_002.zip › Optimizations_CRYSTAL/1oF_PBE0.cif]

# CIF file generated by hand - CR 220502
data_I
_chemical_name_common ''
_shelx_space_group_comment       
;
The symmetry employed for this shelxl refinement is uniquely defined
by the following loop, which should always be used as a source of
symmetry information in preference to the above space-group names.
They are only intended as comments.
;
_space_group_crystal_system      monoclinic
_space_group_IT_number           4
_space_group_name_H-M_alt        'P 1 21 1'
_space_group_name_Hall           'P 2yb'
loop_
_space_group_symop_operation_xyz
'x, y, z'
'-x, y+1/2, -z'

_cell_length_a 9.19752922 
_cell_length_b 12.92545974
_cell_length_c 10.38088828
_cell_angle_alpha 90.000000
_cell_angle_beta 94.266466
_cell_angle_gamma 90.000000
loop_
    _atom_site_label
    _atom_site_type_symbol
    _atom_site_fract_x
    _atom_site_fract_y
    _atom_site_fract_z
  1 I    -3.509578643515E-01  1.944726195019E-02 -9.043224586302E-02
  3 NI   -3.975895461993E-01 -2.500596854024E-01 -1.743090143088E-01
  5 P    -2.152698508882E-01 -2.856348970972E-01 -2.640596354161E-02
  7 P     4.188338161361E-01 -2.343504157741E-01 -3.258361837830E-01
  9 F     4.841741744684E-01 -3.358861825467E-01 -8.364521698156E-02
 11 F    -1.449132613422E-01  1.016881183008E-01 -2.949406478578E-01
 13 F    -1.836037852918E-02  1.514087714765E-02 -4.924357742690E-01
 15 F    -6.467333122451E-02 -1.878448789201E-01  4.501707948062E-01
 17 F    -2.396728765904E-01 -3.017718179957E-01 -4.113356896341E-01
 19 C    -2.793408778458E-01 -1.631762928378E-01 -2.688204361949E-01
 21 C    -2.547802144186E-01 -5.812442430945E-02 -2.426180071043E-01
 23 C    -1.681151547679E-01  7.994566222505E-04 -3.180198444195E-01
 25 C    -1.021143017476E-01 -4.224323377678E-02 -4.207796509648E-01
 27 C    -1.257508242067E-01 -1.455909599448E-01 -4.496532930613E-01
 29 C    -2.141108752783E-01 -2.027383889774E-01 -3.742524371901E-01
 31 C    -1.343513743941E-01 -4.152683881495E-01 -4.945608671618E-02
 33 C    -5.583245807387E-02 -4.264533880064E-01 -1.723968737608E-01
 35 C    -2.796736989298E-01 -2.960669830488E-01  1.378618335584E-01
 37 C    -3.209759684727E-01 -1.919288781783E-01  1.924661255846E-01
 39 C    -5.717472569228E-02 -1.965560540874E-01 -1.169788176205E-02
 41 C     6.651498868610E-02 -2.250292775438E-01  8.710096640416E-02
 43 C     3.753705860319E-01 -3.566239628154E-01 -4.137589495253E-01
 45 C     3.647061826543E-01 -4.503120986008E-01 -3.266608083314E-01
 47 C     2.484751881507E-01 -1.996309483112E-01 -2.520308610720E-01
 49 C     2.458790422340E-01 -8.604084090127E-02 -2.140470741846E-01
 51 C     4.335931628384E-01 -1.393246128759E-01 -4.580821367272E-01
 53 C     3.040100558880E-01 -1.318577801600E-01  4.425966543650E-01
 55 H    -6.043603673993E-02 -4.314888113037E-01  3.590760484280E-02
 57 H    -2.256147445103E-01 -4.695940232672E-01 -4.844287375361E-02
 59 H    -1.281804202203E-01 -4.109628262893E-01 -2.583518628566E-01
 61 H    -1.359287049383E-02  4.949092984081E-01 -1.809318310063E-01
 63 H     3.682459760931E-02 -3.734808016858E-01 -1.731979280729E-01
 65 H    -3.749026806834E-01 -3.469439707868E-01  1.269140829068E-01
 67 H    -1.955147869203E-01 -3.344733755982E-01  2.010642739550E-01
 69 H    -3.886421467662E-01 -1.468547034187E-01  1.219039920380E-01
 71 H    -2.244610096714E-01 -1.456633223849E-01  2.211414112711E-01
 73 H    -3.816969098281E-01 -2.025469355851E-01  2.781513581890E-01
 75 H    -1.923598777855E-02 -1.910125870929E-01 -1.089442626909E-01
 77 H    -1.038985995248E-01 -1.206655038738E-01  8.125316118538E-03
 79 H     1.201107713122E-01 -2.975715470151E-01  6.405725596789E-02
 81 H     2.934054093584E-02 -2.324299514246E-01  1.843185765862E-01
 83 H     1.505944027905E-01 -1.649082033558E-01  9.083674361218E-02
 85 H     2.734676104612E-01 -3.444705936547E-01 -4.733868411095E-01
 87 H     4.620491842024E-01 -3.672850730692E-01 -4.795087966382E-01
 89 H     3.398378037647E-01  4.807897539354E-01 -3.852645579194E-01
 91 H     2.791635287621E-01 -4.413334126780E-01 -2.598873905873E-01
 93 H     4.663683093143E-01 -4.628852663789E-01 -2.676279282649E-01
 95 H     1.548670972325E-01 -2.200444090367E-01 -3.186780140242E-01
 97 H     2.477756390663E-01 -2.493471252462E-01 -1.667025236935E-01
 99 H     2.340418956529E-01 -3.557667765914E-02 -2.988011944204E-01
101 H     3.465422589442E-01 -6.375435071420E-02 -1.579575714191E-01
103 H     1.543774126616E-01 -7.016904852470E-02 -1.557122521674E-01
105 H     4.570579580602E-01 -6.480157490836E-02 -4.107914869916E-01
107 H    -4.673703600342E-01 -1.604149360858E-01  4.957916858632E-01
109 H     3.242334439714E-01 -7.249769740928E-02  3.709419424788E-01
111 H     2.038193183521E-01 -1.104484443963E-01  4.861331226833E-01
113 H     2.839624232579E-01 -2.046552032234E-01  3.907142622662E-01
#END
