# Supplementary material for: Solid-State 19F NMR Chemical Shift in Square-Planar Nickel–Fluoride Complexes Linked by Halogen Bonds
Source: Inorg Chem. 2023 Mar 15;62(12):4835–46. doi: 10.1021/acs.inorgchem.2c04063 (PMC10052355; doi:10.1021/acs.inorgchem.2c04063)
Supplement: Supplementary file 2 — ic2c04063_si_002.zip [file ic2c04063_si_002.zip › Optimizations_CRYSTAL/1oF_HSE06-D3.cif]

data_CSD_CIF_MOLDRAW
_audit_creation_date 04-30-2022
_audit_creation_method MOLDRAW
_chemical_formula_sum 'H120 C72 F20 P8 Ni4 I4'
_chemical_formula_moiety
;
H120 C72 F20 P8 Ni4 I4
;
loop_
_publ_author_name
Ugliengo
_cell_volume 1066.0294
_exptl_crystal_density_diffrn ?
_diffrn_ambient_temperature ?
_refine_ls_R_factor_gt ?
_refine_ls_wR_factor_gt ?
_symmetry_space_group_name_H-M 'P 1'
_symmetry_cell_setting monoclinic
_symmetry_Int_Tables_number 1
loop_
_symmetry_equiv_pos_site_id
_symmetry_equiv_pos_as_xyz
1 x,y,z
_cell_length_a  9.1398045
_cell_length_b  12.3364672
_cell_length_c  9.489934
_cell_angle_alpha  90
_cell_angle_beta  94.948394
_cell_angle_gamma  90
_cell_formula_units_Z 1
loop_
_atom_type_symbol
_atom_type_radius_bond
H  .38
C  .77
F  .71
P  1
Ni 1.35
I  1.4
loop_
_atom_site_label
_atom_site_type_symbol
_atom_site_fract_x
_atom_site_fract_y
_atom_site_fract_z
H1   H     -0.5491390984337   -0.4349276564506   0.03404740029059
H2   H     -0.4508609015663   0.06507234355019   -0.03404740029059
H3   H     -0.7135785020247   -0.4783912448097   -0.06053488174526
H4   H     -0.2864214979753   0.02160875519109   0.06053488174526
H5   H     -0.6191466403991   -0.4151586505185   -0.2879075921407
H6   H     -0.3808533596009   0.08484134948232   0.2879075921407
H7   H     -0.496890654558273   0.4912611861439   -0.2017635471043
H8   H     -0.503109345441727   -0.008738813855339   0.2017635471043
H9   H     -0.45578789735715   -0.3690287330487   -0.1938991492071
H10   H     -0.54421210264285   0.1309712669521   0.1938991492071
H11   H     -0.8542340341619   -0.3578617618462   0.1418541389527
H12   H     -0.1457659658381   0.1421382381546   -0.1418541389527
H13   H     -0.6739613574125   -0.3283318510418   0.2173442937689
H14   H     -0.3260386425875   0.171668148959   -0.2173442937689
H15   H     -0.9088512515505   -0.1570732044527   0.1256837224857
H16   H     -0.0911487484495002   0.3429267955481   -0.1256837224857
H17   H     -0.7347142969869   -0.1303290848781   0.2135846056431
H18   H     -0.2652857030131   0.3696709151227   -0.2135846056431
H19   H     -0.8668317053935   -0.2016912193063   0.302063841928
H20   H     -0.1331682946065   0.2983087806945   -0.302063841928
H21   H     -0.52210827899756   -0.1847662516199   -0.132810231867
H22   H     -0.47789172100244   0.3152337483809   0.132810231867
H23   H     -0.6010074998428   -0.1110228332153   -0.00174842649192302
H24   H     -0.3989925001572   0.3889771667855   0.00174842649192299
H25   H     -0.3738616848718   -0.2958187784933   0.05549590319014
H26   H     -0.6261383151282   0.2041812215074   -0.05549590319014
H27   H     -0.45462121385248   -0.2217817952623   0.1874105291358
H28   H     -0.54537878614752   0.2782182047385   -0.1874105291358
H29   H     -0.338436520837   -0.1567104058996   0.07503536350829
H30   H     -0.661563479163   0.3432895941012   -0.07503536350829
H31   H     -0.2396666442008   -0.3431905407665   0.4928850520632
H32   H     -0.7603333557992   0.1568094592343   -0.4928850520632
H33   H     -0.0523752851694002   -0.373456207128   0.4834251321087
H34   H     -0.9476247148306   0.1265437928728   -0.4834251321087
H35   H     -0.1855195098955   0.4766738008419   -0.4006753086078
H36   H     -0.8144804901045   -0.02332619915732   0.4006753086078
H37   H     -0.2272131948682   -0.4343855692483   -0.2639285974713
H38   H     -0.7727868051318   0.06561443075246   0.2639285974713
H39   H     -0.0440291384552002   -0.4680390689483   -0.2819398815149
H40   H     -0.9559708615448   0.03196093105251   0.2819398815149
H41   H     -0.3517054523407   -0.2114352118261   -0.3416202637915
H42   H     -0.6482945476593   0.2885647881746   0.3416202637915
H43   H     -0.2558695643464   -0.247730936708   -0.1773999868014
H44   H     -0.7441304356536   0.2522690632928   0.1773999868014
H45   H     -0.2613710189936   -0.01958838051009   -0.3091690727768
H46   H     -0.7386289810064   0.4804116194907   0.3091690727768
H47   H     -0.152348550059   -0.05753970265271   -0.1545741165451
H48   H     -0.847651449941   0.4424602973481   0.1545741165451
H49   H     -0.3464883593819   -0.05927391225323   -0.1581957827899
H50   H     -0.6535116406181   0.4407260877476   0.1581957827899
H51   H     -0.0821160648577002   -0.05017563314655   -0.4498934806665
H52   H     -0.9178839351423   0.4498243668542   0.4498934806665
H53   H     -0.9605320306881   -0.1371102116116   0.47504544894
H54   H     -0.0394679693119002   0.3628897883892   -0.47504544894
H55   H     -0.1671408380551   -0.07914560409829   0.2985659376919
H56   H     -0.8328591619449   0.4208543959025   -0.2985659376919
H57   H     -0.2948669819026   -0.1434260026702   0.3992946427558
H58   H     -0.7051330180974   0.3565739973305   -0.3992946427558
H59   H     -0.1628074641802   -0.2211869477615   0.3184008489164
H60   H     -0.8371925358198   0.2788130522393   -0.3184008489164
H61   H     0.4508609015663   -0.4349276564506   0.03404740029059
H62   H     0.5491390984337   0.06507234355019   -0.03404740029059
H63   H     0.2864214979753   -0.4783912448097   -0.06053488174526
H64   H     0.7135785020247   0.02160875519109   0.06053488174526
H65   H     0.3808533596009   -0.4151586505185   -0.2879075921407
H66   H     0.6191466403991   0.08484134948232   0.2879075921407
H67   H     0.503109345441727   0.4912611861439   -0.2017635471043
H68   H     0.496890654558273   -0.008738813855339   0.2017635471043
H69   H     0.54421210264285   -0.3690287330487   -0.1938991492071
H70   H     0.45578789735715   0.1309712669521   0.1938991492071
H71   H     0.1457659658381   -0.3578617618462   0.1418541389527
H72   H     0.8542340341619   0.1421382381546   -0.1418541389527
H73   H     0.3260386425875   -0.3283318510418   0.2173442937689
H74   H     0.6739613574125   0.171668148959   -0.2173442937689
H75   H     0.0911487484494997   -0.1570732044527   0.1256837224857
H76   H     0.9088512515505   0.3429267955481   -0.1256837224857
H77   H     0.2652857030131   -0.1303290848781   0.2135846056431
H78   H     0.7347142969869   0.3696709151227   -0.2135846056431
H79   H     0.1331682946065   -0.2016912193063   0.302063841928
H80   H     0.8668317053935   0.2983087806945   -0.302063841928
H81   H     0.47789172100244   -0.1847662516199   -0.132810231867
H82   H     0.52210827899756   0.3152337483809   0.132810231867
H83   H     0.3989925001572   -0.1110228332153   -0.00174842649192302
H84   H     0.6010074998428   0.3889771667855   0.00174842649192298
H85   H     0.6261383151282   -0.2958187784933   0.05549590319014
H86   H     0.3738616848718   0.2041812215074   -0.05549590319014
H87   H     0.54537878614752   -0.2217817952623   0.1874105291358
H88   H     0.45462121385248   0.2782182047385   -0.1874105291358
H89   H     0.661563479163   -0.1567104058996   0.07503536350829
H90   H     0.338436520837   0.3432895941012   -0.07503536350829
H91   H     0.7603333557992   -0.3431905407665   0.4928850520632
H92   H     0.2396666442008   0.1568094592343   -0.4928850520632
H93   H     0.9476247148306   -0.373456207128   0.4834251321087
H94   H     0.0523752851693997   0.1265437928728   -0.4834251321087
H95   H     0.8144804901045   0.4766738008419   -0.4006753086078
H96   H     0.1855195098955   -0.02332619915732   0.4006753086078
H97   H     0.7727868051318   -0.4343855692483   -0.2639285974713
H98   H     0.2272131948682   0.06561443075246   0.2639285974713
H99   H     0.9559708615448   -0.4680390689483   -0.2819398815149
H100   H     0.0440291384551999   0.03196093105251   0.2819398815149
H101   H     0.6482945476593   -0.2114352118261   -0.3416202637915
H102   H     0.3517054523407   0.2885647881746   0.3416202637915
H103   H     0.7441304356536   -0.247730936708   -0.1773999868014
H104   H     0.2558695643464   0.2522690632928   0.1773999868014
H105   H     0.7386289810064   -0.01958838051009   -0.3091690727768
H106   H     0.2613710189936   0.4804116194907   0.3091690727768
H107   H     0.847651449941   -0.05753970265271   -0.1545741165451
H108   H     0.152348550059   0.4424602973481   0.1545741165451
H109   H     0.6535116406181   -0.05927391225323   -0.1581957827899
H110   H     0.3464883593819   0.4407260877476   0.1581957827899
H111   H     0.9178839351423   -0.05017563314655   -0.4498934806665
H112   H     0.0821160648576997   0.4498243668542   0.4498934806665
H113   H     0.0394679693118998   -0.1371102116116   0.47504544894
H114   H     0.9605320306881   0.3628897883892   -0.47504544894
H115   H     0.8328591619449   -0.07914560409829   0.2985659376919
H116   H     0.1671408380551   0.4208543959025   -0.2985659376919
H117   H     0.7051330180974   -0.1434260026702   0.3992946427558
H118   H     0.2948669819026   0.3565739973305   -0.3992946427558
H119   H     0.8371925358198   -0.2211869477615   0.3184008489164
H120   H     0.1628074641802   0.2788130522393   -0.3184008489164
C1   C     -0.7800325192806   -0.1638096325927   -0.2936336604494
C2   C     -0.2199674807194   0.336190367408   0.2936336604494
C3   C     -0.7437839802398   -0.05582165293117   -0.2611812863951
C4   C     -0.2562160197602   0.4441783470696   0.2611812863951
C5   C     -0.6363191341559   -0.003111528801804   -0.3294591448689
C6   C     -0.3636808658441   0.496888471199   0.3294591448689
C7   C     -0.56581639885794   -0.05386637035615   -0.4344087524261
C8   C     -0.43418360114206   0.4461336296446   0.4344087524261
C9   C     -0.6054277987699   -0.158528547243   -0.4733180981191
C10   C     -0.3945722012301   0.3414714527578   0.4733180981191
C11   C     -0.7124070219231   -0.2102812536226   -0.4038046460014
C12   C     -0.2875929780769   0.2897187463782   0.4038046460014
C13   C     -0.6242355812039   -0.419334831704   -0.06009781890802
C14   C     -0.3757644187961   0.08066516829679   0.06009781890802
C15   C     -0.5449201622538   -0.4280547174287   -0.193343211923
C16   C     -0.4550798377462   0.07194528257205   0.193343211923
C17   C     -0.7662855337398   -0.2975070099422   0.1476454651603
C18   C     -0.2337144662602   0.2024929900586   -0.1476454651603
C19   C     -0.8223891791691   -0.1905622366495   0.1998903452568
C20   C     -0.1776108208309   0.3094377633513   -0.1998903452568
C21   C     -0.55417614386412   -0.1901979563594   -0.02458151340716
C22   C     -0.44582385613588   0.3098020436414   0.02458151340716
C23   C     -0.42419487478881   -0.2182386381304   0.07883704165804
C24   C     -0.57580512521119   0.2817613618704   -0.07883704165804
C25   C     -0.1360237236344   -0.3573936089084   -0.4432074566527
C26   C     -0.8639762763656   0.1426063910923   0.4432074566527
C27   C     -0.1488139144721   -0.451072531908   -0.3417783168374
C28   C     -0.8511860855279   0.04892746809281   0.3417783168374
C29   C     -0.2558378766672   -0.1930905116154   -0.2682621559097
C30   C     -0.7441621233328   0.3069094883854   0.2682621559097
C31   C     -0.2538233813244   -0.07589208379437   -0.2199833601825
C32   C     -0.7461766186756   0.4241079162064   0.2199833601825
C33   C     -0.0734031144045002   -0.1307907575101   -0.4967645118465
C34   C     -0.9265968855955   0.3692092424906   0.4967645118465
C35   C     -0.1809243134625   -0.1450678628592   0.3734236038948
C36   C     -0.8190756865375   0.3549321371416   -0.3734236038948
C37   C     0.2199674807194   -0.1638096325927   -0.2936336604494
C38   C     0.7800325192806   0.336190367408   0.2936336604494
C39   C     0.2562160197602   -0.05582165293117   -0.2611812863951
C40   C     0.7437839802398   0.4441783470696   0.2611812863951
C41   C     0.3636808658441   -0.003111528801804   -0.3294591448689
C42   C     0.6363191341559   0.496888471199   0.3294591448689
C43   C     0.43418360114206   -0.05386637035615   -0.4344087524261
C44   C     0.56581639885794   0.4461336296446   0.4344087524261
C45   C     0.3945722012301   -0.158528547243   -0.4733180981191
C46   C     0.6054277987699   0.3414714527578   0.4733180981191
C47   C     0.2875929780769   -0.2102812536226   -0.4038046460014
C48   C     0.7124070219231   0.2897187463782   0.4038046460014
C49   C     0.3757644187961   -0.419334831704   -0.06009781890802
C50   C     0.6242355812039   0.08066516829679   0.06009781890802
C51   C     0.4550798377462   -0.4280547174287   -0.193343211923
C52   C     0.5449201622538   0.07194528257205   0.193343211923
C53   C     0.2337144662602   -0.2975070099422   0.1476454651603
C54   C     0.7662855337398   0.2024929900586   -0.1476454651603
C55   C     0.1776108208309   -0.1905622366495   0.1998903452568
C56   C     0.8223891791691   0.3094377633513   -0.1998903452568
C57   C     0.44582385613588   -0.1901979563594   -0.02458151340716
C58   C     0.55417614386412   0.3098020436414   0.02458151340716
C59   C     0.57580512521119   -0.2182386381304   0.07883704165804
C60   C     0.42419487478881   0.2817613618704   -0.07883704165804
C61   C     0.8639762763656   -0.3573936089084   -0.4432074566527
C62   C     0.1360237236344   0.1426063910923   0.4432074566527
C63   C     0.8511860855279   -0.451072531908   -0.3417783168374
C64   C     0.1488139144721   0.04892746809281   0.3417783168374
C65   C     0.7441621233328   -0.1930905116154   -0.2682621559097
C66   C     0.2558378766672   0.3069094883854   0.2682621559097
C67   C     0.7461766186756   -0.07589208379437   -0.2199833601825
C68   C     0.2538233813244   0.4241079162064   0.2199833601825
C69   C     0.9265968855955   -0.1307907575101   -0.4967645118465
C70   C     0.0734031144044998   0.3692092424906   0.4967645118465
C71   C     0.8190756865375   -0.1450678628592   0.3734236038948
C72   C     0.1809243134625   0.3549321371416   -0.3734236038948
F1   F     -0.0213085382143002   -0.3300687166094   -0.07990452972537
F2   F     -0.9786914617857   0.1699312833914   0.07990452972537
F3   F     -0.59566246240692   0.09883069926498   -0.2969509661246
F4   F     -0.40433753759308   -0.4011693007342   0.2969509661246
F5   F     -0.46323117653257   -0.00176523549374501   -0.4998508320737
F6   F     -0.53676882346743   0.498234764507   0.4998508320737
F7   F     -0.53974538862741   -0.2077381580264   0.423824883472
F8   F     -0.46025461137259   0.2922618419743   -0.423824883472
F9   F     -0.7502155157006   -0.3113277895826   -0.4486178234973
F10   F     -0.2497844842994   0.1886722104182   0.4486178234973
F11   F     0.9786914617857   -0.3300687166094   -0.07990452972537
F12   F     0.0213085382142999   0.1699312833914   0.07990452972537
F13   F     0.40433753759308   0.09883069926498   -0.2969509661246
F14   F     0.59566246240692   -0.4011693007342   0.2969509661246
F15   F     0.53676882346743   -0.00176523549374501   -0.4998508320737
F16   F     0.46323117653257   0.498234764507   0.4998508320737
F17   F     0.46025461137259   -0.2077381580264   0.423824883472
F18   F     0.53974538862741   0.2922618419743   -0.423824883472
F19   F     0.2497844842994   -0.3113277895826   -0.4486178234973
F20   F     0.7502155157006   0.1886722104182   0.4486178234973
P1   P     -0.7105015471831   -0.2859406261795   -0.03382708846152
P2   P     -0.2894984528169   0.2140593738213   0.03382708846152
P3   P     -0.0872723153727002   -0.2289777268509   -0.3512759479601
P4   P     -0.9127276846273   0.2710222731499   0.3512759479601
P5   P     0.2894984528169   -0.2859406261795   -0.03382708846152
P6   P     0.7105015471831   0.2140593738213   0.03382708846152
P7   P     0.9127276846273   -0.2289777268509   -0.3512759479601
P8   P     0.0872723153726997   0.2710222731499   0.3512759479601
Ni1   Ni     -0.9018755964052   -0.2478040890268   -0.1878544245677
Ni2   Ni     -0.0981244035948002   0.252195910974   0.1878544245677
Ni3   Ni     0.0981244035947997   -0.2478040890268   -0.1878544245677
Ni4   Ni     0.9018755964052   0.252195910974   0.1878544245677
I1   I     -0.8477674222728   0.0320357880224   -0.1053939423886
I2   I     -0.1522325777272   -0.4679642119768   0.1053939423886
I3   I     0.1522325777272   0.0320357880224   -0.1053939423886
I4   I     0.8477674222728   -0.4679642119768   0.1053939423886
#END
